# Supplementary material for: Time varying causal network reconstruction of a mouse cell cycle
Source: BMC Bioinformatics. 2019 May 29;20:294. doi: 10.1186/s12859-019-2895-1 (PMC6542064; doi:10.1186/s12859-019-2895-1)
Supplement: Supplementary file 1 — List of 63 cell cycle genes and their full names. (XLSX 11 kb) [file 12859_2019_2895_MOESM1_ESM.xlsx]

## Sheet: Sheet1
Gene Symbol	Gene Full name
Abl1	Abelson murine leukemia viral oncogene homolog 1
Anapc1	Anaphase-promoting complex subunit
Atm	Ataxia telangiectasia mutated
Bub1	Mitotic checkpoint serine/threonine-protein kinase BUB1
Bub1b	Mitotic checkpoint serine/threonine-protein kinase BUB1 beta
Bub3	Mitotic checkpoint protein BUB3
Ccnb2	Cyclin B2
Ccnd1	Cyclin D1
Ccne1	Cyclin E1
Ccnh	Cyclin-H
Cdc14b	Cell division cycle 14B
Cdc20	Cell division cycle 20
Cdc25a	Cell division cycle 25A
Cdc25b	Cell division cycle 25B
Cdc45	Cell division cycle 45
Cdc6	Cell division cycle 6
Cdc7	Cell division cycle 7
Cdh1	Cadherin 1
Cdk1	Cyclin-dependent kinase 1
Cdk2	Cyclin-dependent kinase 2
Cdk4	Cyclin-dependent kinase 4
Cdkn1a	Cyclin-dependent kinase inhibitor 1A
Cdkn1b	Cyclin-dependent kinase inhibitor 1B
Cdkn2a	Cyclin-dependent kinase inhibitor 2A
Cdkn2b	Cyclin-dependent kinase inhibitor 2B
Cdkn2c	Cyclin-dependent kinase inhibitor 2C
Cdkn2d	Cyclin-dependent kinase inhibitor 2D
Chek1	Checkpoint Kinase 1
Crebbp	CREB binding protein
Dbf4	Dbf4 zinc finger
E2f1	E2F transcription factor 1
E2f4	E2F transcription factor 4
Espl1	Extra spindle pole bodies 1, separse
Gadd45a	Growth arrest and DNA-damage-inducible 45 alpha
Gsk3b	Glycogen synthase kinase 3 beta
Hdac2	Histone deacetylase 2
Mad1l1	MAD1 mitotic arrest deficient 1-like 1
Mad2l1	MAD2 mitotic arrest deficient-like 1
Mcm3	Minichromosome maintenance complex component 3
Mdm2	transformed mouse 3T3 cell double minute 2
Myc	Myelocytomatosis oncogene
Orc1	Origin recognition complex, subunit 1
Pcna	Proliferating cell nuclear antige
Pkmyt1	Protein kinase, membrane associated tyrosine/threonine 1
Plk1	Polo-like kinase 1
Prkdc	Protein kinase, DNA activated, catalytic polypeptide
Pttg1	Pituitary tumor-transforming gene 1
Rad21	RAD21 cohesin complex component
Rb1	Retinoblastoma 1
Rbl1	Retinoblastoma-like 1 (p107)
Sfn	Stratifin
Skp2	S-phase kinase-associated protein 2
Smad2	SMAD family member 2
Smad4	SMAD family member 4
Smc1a	Structural maintenance of chromosomes 1A
Smc3	Structural maintenance of chromosomes 3
Stag1	Stromal antigen 1
Tfdp1	Transcription factor Dp 1
Tgfb1	Transforming growth factor, beta 1
Trp53	Transformation related protein 53
Ttk	Ttk protein kinase
Wee1	WEE 1 homolog 1
Zbztb17	zinc finger and BTB domain containing 17
