# Supplementary material for: Time varying causal network reconstruction of a mouse cell cycle
Source: BMC Bioinformatics. 2019 May 29;20:294. doi: 10.1186/s12859-019-2895-1 (PMC6542064; doi:10.1186/s12859-019-2895-1)
Supplement: Supplementary file 3 — Complete list of interactions identified in reconstruction of G1 phase in the {1–14.5} hour interval. (XLSX 23 kb) [file 12859_2019_2895_MOESM3_ESM.xlsx]

## Sheet: Sheet1
Source Node	Target Node	Verification	Reference	Confidence Score	Target Node Lag
Abl1	Ccnh	False Positive	N/A	N/A	1
Abl1	Cdc14b	True Positive	STRING	0.256	1
Abl1	Mdm2	True Positive	STRING	0.994	1
Anapc1	Cdc14b	True Positive	STRING	0.8	1
Anapc1	Stag1	True Positive	STRING	0.163	1
Bub1b	Bub1	True Positive	STRING	0.999	1
Bub3	Cdc7	False Positive	N/A	N/A	1
Bub3	Hdac2	True Positive	STRING	0.997	1
Bub3	Mad1l1	True Positive	STRING	0.991	1
Bub3	Myc	False Positive	N/A	N/A	1
Bub3	Trp53	True Positive	STRING	0.338	1
Bub3	Ttk	True Positive	STRING	0.525	1
Ccnb2	Cdkn1a	True Positive	STRING	0.929	1
Ccnb2	Pttg1	True Positive	STRING	0.722	1
Ccnd1	Atm	True Positive	STRING	0.785	1
Ccnd1	Cdc14b	False Positive	N/A	N/A	1
Ccnd1	Cdkn2b	True Positive	STRING	0.992	1
Ccnd1	Hdac2	True Positive	STRING	0.75	1
Ccnd1	Prkdc	True Positive	STRING	0.75	1
Ccnd1	Rbl1	True Positive	STRING	0.993	1
Ccnd1	Skp2	True Positive	STRING	0.944	1
Ccnd1	Tfdp1	True Positive	STRING	0.978	1
Ccnd1	Tgfb1	True Positive	T. C. Ko, H. M. Sheng, D. Reisman, E. A. Thompson, R. D. Beauchamp, Transforming growth factor-beta 1 inhibits cyclin D1 expression in intestinal epithelial cells. Oncogene 10, 177 (1995).	N/A	1
Ccne1	Cdc45	True Positive	STRING	0.972	1
Ccne1	Chek1	True Positive	STRING	0.737	1
Ccnh	Abl1	False Positive	N/A	N/A	1
Ccnh	Cdkn2b	False Positive	N/A	N/A	1
Ccnh	Mdm2	False Positive	N/A	N/A	1
Cdc14b	Mdm2	False Positive	N/A	N/A	1
Cdc14b	Rb1	False Positive	N/A	N/A	1
Cdc20	Dbf4	True Positive	STRING	0.727	1
Cdc20	Rad21	True Positive	STRING	0.965	1
Cdc25a	Bub3	False Positive	N/A	N/A	1
Cdc25a	Myc	True Positive	STRING	0.997	1
Cdc25a	Orc1	True Positive	STRING	0.949	1
Cdc25a	Skp2	True Positive	STRING	0.664	1
Cdc25a	Trp53	True Positive	STRING	0.918	1
Cdc25a	Wee1	True Positive	STRING	0.993	1
Cdc25b	Cdkn1b	True Positive	STRING	0.576	1
Cdc25b	Rb1	True Positive	STRING	0.598	1
Cdc45	Bub1	True Positive	STRING	0.824	1
Cdc45	Cdk1	True Positive	STRING	0.995	1
Cdc45	Chek1	True Positive	STRING	0.998	1
Cdc45	Mad2l1	True Positive	STRING	0.875	1
Cdc45	Ttk	True Positive	STRING	0.744	1
Cdc6	Pcna	True Positive	STRING	0.991	1
Cdc7	Cdkn2d	False Positive	N/A	N/A	1
Cdc7	Rbl1	True Positive	STRING	0.39	1
Cdh1	Mdm2	True Positive	STRING	0.869	1
Cdh1	Myc	True Positive	STRING	0.95	1
Cdh1	Rb1	True Positive	STRING	0.827	1
Cdh1	Sfn	True Positive	STRING	0.339	1
Cdk1	Plk1	True Positive	STRING	0.997	1
Cdk2	Bub3	True Positive	STRING	0.557	1
Cdk2	Ccne1	True Positive	STRING	0.999	1
Cdk2	Cdc20	True Positive	STRING	0.949	1
Cdk2	Cdc25b	True Positive	STRING	0.992	1
Cdk2	Cdk1	True Positive	STRING	0.784	1
Cdk2	Plk1	True Positive	STRING	0.845	1
Cdk2	Trp53	True Positive	STRING	0.998	1
Cdk2	Wee1	True Positive	STRING	0.983	1
Cdk4	Cdh1	True Positive	STRING	0.527	1
Cdk4	Cdkn1b	True Positive	STRING	0.999	1
Cdk4	Prkdc	True Positive	STRING	0.513	1
Cdk4	Rbl1	True Positive	STRING	0.999	1
Cdkn1a	Abl1	True Positive	STRING	0.512	1
Cdkn1b	Cdkn1a	True Positive	STRING	0.971	1
Cdkn1b	E2f4	True Positive	STRING	0.976	1
Cdkn1b	Mdm2	True Positive	STRING	0.519	1
Cdkn1b	Smc1a	False Positive	N/A	N/A	1
Cdkn1b	Stag1	False Positive	N/A	N/A	1
Cdkn1b	Tgfb1	True Positive	STRING	0.851	1
Cdkn2a	Anapc1	False Positive	N/A	N/A	1
Cdkn2a	Mdm2	True Positive	STRING	0.989	1
Cdkn2b	Abl1	True Positive	STRING	0.817	1
Cdkn2b	Bub3	False Positive	N/A	N/A	1
Cdkn2b	Ccnd1	True Positive	STRING	0.992	1
Cdkn2b	Hdac2	True Positive	STRING	0.372	1
Cdkn2b	Myc	True Positive	STRING	0.997	1
Cdkn2c	Pttg1	False Positive	N/A	N/A	1
Cdkn2d	Prkdc	True Positive	STRING	0.738	1
Chek1	Sfn	True Positive	STRING	0.761	1
Crebbp	Cdkn1a	True Positive	STRING	0.916	1
Crebbp	Myc	True Positive	STRING	0.985	1
Crebbp	Rb1	True Positive	STRING	0.75	1
E2f1	Chek1	True Positive	STRING	0.331	1
E2f1	Tgfb1	False Positive	N/A	N/A	1
E2f4	Cdkn1a	True Positive	STRING	0.977	1
E2f4	Mdm2	True Positive	STRING	0.583	1
Espl1	Bub1	True Positive	STRING	0.989	1
Espl1	Dbf4	True Positive	STRING	0.398	1
Espl1	Rbl1	False Positive	N/A	N/A	1
Espl1	Smc1a	True Positive	STRING	0.988	1
Espl1	Ttk	True Positive	STRING	0.724	1
Gadd45a	Cdc25a	True Positive	STRING	0.398	1
Gadd45a	Cdkn2b	True Positive	STRING	0.356	1
Gadd45a	Mdm2	True Positive	STRING	0.852	1
Gadd45a	Myc	True Positive	STRING	0.97	1
Gadd45a	Rb1	False Positive	N/A	N/A	1
Hdac2	Anapc1	False positive	N/A	N/A	1
Hdac2	Cdkn1b	True Positive	STRING	0.551	1
Hdac2	Prkdc	False Positive	N/A	N/A	1
Hdac2	Stag1	False Positive	N/A	N/A	1
Hdac2	Tfdp1	True Positive	STRING	0.858	1
Hdac2	Tgfb1	Indirect Affinity	F. Ishikawa, H. Miyoshi, K. Nose, M. Shibanuma, Transcriptional induction of MMP-10 by TGF-β, mediated by activation of MEF2A and downregulation of class IIa HDACs. Oncogene 29, 909 (2010).	N/A	1
Mad1l1	Bub3	True Positive	STRING	0.991	1
Mad1l1	Hdac2	True Positive	STRING	0.903	1
Mad1l1	Mdm2	False Positive	N/A	N/A	1
Mad1l1	Trp53	True Positive	STRING	0.739	1
Mad2l1	Cdk1	True Positive	STRING	0.999	1
Mad2l1	Cdkn2c	False Positive	N/A	N/A	1
Mad2l1	Pkmyt1	True Positive	STRING	0.744	1
Mcm3	Cdc7	True Positive	STRING	0.996	1
Mcm3	E2f1	True Positive	STRING	0.892	1
Mcm3	Orc1	True Positive	STRING	0.999	1
Mcm3	Trp53	Indirect Affinity	M. Scian et al., Wild-type p53 and p73 negatively regulate expression of proliferation related genes. Oncogene 27, 2583 (2008)	N/A	1
Mdm2	Abl1	True Positive	STRING	0.994	1
Mdm2	Pttg1	False Positive	N/A	N/A	1
Myc	Cdc25a	True Positive	STRING	0.997	1
Myc	Cdkn2b	True Positive	STRING	0.997	1
Myc	Mdm2	True Positive	STRING	0.646	1
Myc	Skp2	True Positive	STRING	0.983	1
Orc1	Cdk2	True Positive	STRING	0.993	1
Orc1	Cdkn2d	True Positive	STRING	0.217	1
Orc1	Mcm3	True Positive	STRING	0.999	1
Orc1	Skp2	True Positive	STRING	0.615	1
Orc1	Wee1	True Positive	STRING	0.487	1
Pcna	Cdc25a	True Positive	STRING	0.972	1
Pcna	Cdc6	True Positive	STRING	0.991	1
Pcna	Cdk2	True Positive	STRING	0.999	1
Pcna	Gadd45a	True Positive	STRING	0.994	1
Pcna	Trp53	True Positive	STRING	0.992	1
Pcna	Wee1	True Positive	STRING	0.528	1
Pkmyt1	Cdc20	True Positive	STRING	0.849	1
Pkmyt1	Cdk1	True Positive	STRING	0.988	1
Plk1	Bub1	True Positive	STRING	0.999	1
Plk1	Bub1b	True Positive	STRING	0.999	1
Plk1	Cdc25b	True Positive	STRING	0.992	1
Plk1	Dbf4	True Positive	STRING	0.826	1
Plk1	Mad2l1	True Positive	STRING	0.997	1
Plk1	Rad21	True Positive	STRING	0.985	1
Plk1	Rb1	True Positive	N/A	N/A	1
Plk1	Ttk	True Positive	STRING	0.867	1
Pttg1	Abl1	True Positive	N/A	N/A	1
Pttg1	Mdm2	True Positive	N/A	N/A	1
Rb1	Abl1	True Positive	STRING	0.995	1
Rb1	Anapc1	True Positive	U. K. Binné et al., Retinoblastoma protein and anaphase-promoting complex physically interact and functionally cooperate during cell-cycle exit. Nature cell biology 9, 225 (2007).	N/A	1
Rb1	Cdc14b	False Positive	N/A	N/A	1
Rb1	Cdkn1a	True Positive	STRING	0.987	1
Rb1	Cdkn2a	True Positive	STRING	0.61	1
Rb1	Pttg1	True Positive	STRING	0.211	1
Rb1	Skp2	True Positive	STRING	0.949	1
Rb1	Tfdp1	True Positive	STRING	0.999	1
Sfn	Mdm2	True Positive	STRING	0.861	1
Sfn	Prkdc	True Positive	STRING	0.411	1
Sfn	Tgfb1	False Positive	N/A	N/A	1
Smad2	Prkdc	False Positive	N/A	N/A	1
Smad2	Rb1	True Positive	STRING	0.498	1
Smad4	Cdkn1b	True Positive	STRING	0.838	1
Smad4	Smc1a	False Positive	N/A	N/A	1
Stag1	Gsk3b	False Positive	N/A	N/A	1
Stag1	Prkdc	False Positive	N/A	N/A	1
Tgfb1	Prkdc	False Positive	N/A	N/A	1
Tgfb1	Rad21	False Positive	N/A	N/A	1
Tgfb1	Smc1a	False Positive	N/A	N/A	1
Ttk	Cdc20	True Positive	STRING	0.973	1
Ttk	Cdc25b	True Positive	STRING	0.246	1
Ttk	Cdk1	True Positive	STRING	0.971	1
Ttk	Mad2l1	True Positive	STRING	0.993	1
Wee1	Atm	True Positive	STRING	0.75	1
Wee1	Cdc25b	True Positive	STRING	0.993	1
Wee1	Chek1	True Positive	STRING	0.969	1
Wee1	Dbf4	True Positive	STRING	0.312	1
Wee1	Rad21	True Positive	STRING	0.292	1
Wee1	Rb1	True Positive	STRING	0.535	1
Zbtb17	Mdm2	False Positive	N/A	N/A	1
Zbtb17	Prkdc	False Positive	N/A	N/A	1
Zbtb17	Rb1	False Positive	N/A	N/A	1
Abl1	Ccnh	False Positive	N/A	N/A	2
Bub1	Smc1a	True Positive	STRING	0.943	2
Bub1b	Ccnb2	True Positive	STRING	0.941	2
Bub3	Cdc7	False Positive	N/A	N/A	2
Bub3	Mad1l1	True Positive	STRING	0.991	2
Bub3	Tfdp1	True Positive	STRING	0.29	2
Ccnd1	Cdh1	True Positive	STRING	0.853	2
Ccnh	Myc	Indirect Affinity	http://pathwaynet.princeton.edu	N/A	2
Ccnh	Smc1a	False Positive	N/A	N/A	2
Cdc25a	Cdkn1a	True Positive	STRING	0.971	2
Cdc25a	Mad1l1	False Positive	N/A	N/A	2
Cdc25a	Wee1	True Positive	STRING	0.993	2
Cdc45	Dbf4	True Positive	STRING	0.996	2
Cdc6	Ccne1	True Positive	STRING	0.996	2
Cdc6	Cdc45	True Positive	STRING	0.999	2
Cdc6	Cdk2	True Positive	STRING	0.999	2
Cdc6	E2f1	True Positive	STRING	0.976	2
Cdc6	Pkmyt1	True Positive	STRING	0.669	2
Cdc7	Chek1	True Positive	STRING	0.983	2
Cdc7	Smc1a	False Positive	N/A	N/A	2
Cdh1	Cdkn2b	True Positive	STRING	0.538	2
Cdh1	Myc	True Positive	STRING	0.95	2
Cdh1	Skp2	True Positive	STRING	0.826	2
Cdh1	Tfdp1	False Positive	N/A	N/A	2
Cdk1	Bub1	True Positive	STRING	0.998	2
Cdk1	Bub1b	True Positive	STRING	0.999	2
Cdk1	Ttk	True Positive	STRING	0.971	2
Cdk2	Mad2l1	True Positive	STRING	0.87	2
Cdk4	Cdh1	True Positive	STRING	0.527	2
Cdk4	Rbl1	True Positive	STRING	0.999	2
Cdk4	Smc1a	True Positive	STRING	0.477	2
Cdkn1a	Gsk3b	True Positive	STRING	0.904	2
Cdkn1b	E2f4	True Positive	STRING	0.976	2
Cdkn1b	Myc	True Positive	STRING	0.99	2
Cdkn2b	Ccnd1	True Positive	STRING	0.992	2
Cdkn2b	Cdkn1a	True Positive	STRING	0.992	2
Cdkn2b	Gsk3b	True Positive	STRING	0.289	2
Cdkn2c	Ccnb2	True Positive	STRING	0.509	2
Cdkn2d	Cdc6	True Positive	STRING	0.361	2
Cdkn2d	Cdkn1a	True Positive	STRING	0.978	2
Crebbp	Cdkn2b	True Positive	STRING	0.399	2
Crebbp	Myc	True Positive	STRING	0.985	2
Dbf4	Bub1b	True Positive	STRING	0.628	2
E2f1	Cdkn2c	True Positive	STRING	0.625	2
E2f1	Pkmyt1	True Positive	STRING	0.514	2
E2f4	Cdkn1a	True Positive	STRING	0.977	2
Espl1	Bub1b	True Positive	STRING	0.997	2
Espl1	Cdc45	True Positive	STRING	0.509	2
Espl1	Cdkn2c	False Positive	N/A	N/A	2
Espl1	Dbf4	True Positive	STRING	0.398	2
Espl1	Pkmyt1	True Positive	STRING	0.4	2
Gadd45a	Cdkn1a	True Positive	STRING	0.981	2
Mad1l1	Ccnh	False Positive	N/A	N/A	2
Mad1l1	Cdk4	False Positive	N/A	N/A	2
Mad1l1	Smad4	False Positive	N/A	N/A	2
Mad2l1	Bub1	True Positive	STRING	0.999	2
Mcm3	Cdk4	True Positive	STRING	0.94	2
Mdm2	Cdkn1a	True Positive	STRING	0.97	2
Mdm2	Gsk3b	True Positive	STRING	0.674	2
Myc	Smad2	True Positive	STRING	0.981	2
Orc1	Cdc6	True Positive	STRING	0.999	2
Orc1	Cdc7	True Positive	STRING	0.998	2
Orc1	Cdk2	True Positive	STRING	0.993	2
Orc1	Mcm3	True Positive	STRING	0.999	2
Orc1	Pcna	True Positive	STRING	0.968	2
Orc1	Skp2	True Positive	STRING	0.615	2
Orc1	Ttk	True Positive	STRING	0.611	2
Orc1	Wee1	True Positive	STRING	0.487	2
Pcna	Cdc25a	True Positive	STRING	0.972	2
Prkdc	E2f4	True Positive	STRING	0.4	2
Rb1	Cdkn1a	True Positive	STRING	0.987	2
Rb1	Cdkn2a	True Positive	STRING	0.61	2
Rbl1	Cdc6	True Positive	STRING	0.978	2
Rbl1	E2f1	True Positive	STRING	0.999	2
Rbl1	Pcna	True Positive	STRING	0.988	2
Sfn	Smc1a	False Positive	N/A	N/A	2
Sfn	Smc3	False Positive	N/A		2
Skp2	Smad2	True Positive	W. Liu, G. Wu, W. Li, D. Lobur, Y. Wan, Cdh1-anaphase-promoting complex targets Skp2 for destruction in transforming growth factor β-induced growth inhibition. Molecular and cellular biology 27, 2967 (2007)	N/A	2
Smad2	Cdkn1a	True Positive	STRING	0.812	2
Smad2	Cdkn2a	True Positive	STRING	0.215	2
Smad4	Ccnh	False Positive	N/A	N/A	2
Smc3	Smad2	False Positive	N/A	N/A	2
Tfdp1	Mad1l1	False Positive	N/A	N/A	2
Trp53	Cdc7	False Positive	N/A	N/A	2
Trp53	Espl1	False Positive	N/A	N/A	2
Ttk	Bub1	True Positive	STRING	0.987	2
Ttk	Bub1b	True Positive	STRING	0.942	2
Wee1	Cdkn2c	True Positive	STRING	0.416	2
Wee1	Pcna	True Positive	STRING	0.528	2
Bub1	Ccnb2	True Positive	STRING	0.981	3
Bub3	Mad1l1	True Positive	STRING	0.999	3
Ccnd1	Cdc6	False Positive	N/A	N/A	3
Ccnd1	Mcm3	True Positive	STRING	0.789	3
Ccnd1	Tfdp1	True Positive	STRING	0.978	3
Cdc25a	Mad1l1	False Positive	N/A	N/A	3
Cdc25a	Tfdp1	True Positive	STRING	0.974	3
Cdc45	Espl1	True Positive	STRING	0.509	3
Cdc45	Ttk	True Positive	STRING	0.744	3
Cdh1	Cdkn2b	True Positive	STRING	0.538	3
Cdh1	Tfdp1	False Positive	N/A	N/A	3
Cdk1	Espl1	True Positive	STRING	0.908	3
Cdk1	Mad2l1	True Positive	STRING	0.999	3
Cdk1	Ttk	True Positive	STRING	0.971	3
Cdk4	Orc1	True Positive	STRING	0.765	3
Cdkn2c	Ccnb2	True Positive	STRING	0.509	3
Dbf4	Mad2l1	True Positive	STRING	0.66	3
E2f1	Cdc45	True Positive	STRING	0.943	3
E2f1	Cdc6	True Positive	STRING	0.976	3
E2f1	Cdkn2c	True Positive	STRING	0.625	3
E2f4	Ccnh	True Positive	STRING	0.578	3
Espl1	Cdkn2c	False Positive	N/A	N/A	3
Espl1	Ttk	True Positive	STRING	0.724	3
Mcm3	Ccne1	True Positive	STRING	0.793	3
Mcm3	E2f1	True Positive	STRING	0.892	3
Orc1	Ccne1	True Positive	STRING	0.978	3
Orc1	E2f1	True Positive	STRING	0.966	3
Orc1	Mcm3	True Positive	STRING	0.999	3
Pcna	Ccne1	True Positive	STRING	0.989	3
Pcna	Cdc45	True Positive	STRING	0.988	3
Pcna	Cdk2	True Positive	STRING	0.999	3
Pcna	Mad2l1	True Positive	STRING	0.951	3
Pttg1	Cdkn2b	False Positive	N/A	N/A	3
Skp2	Smad2	True Positive	W. Liu, G. Wu, W. Li, D. Lobur, Y. Wan, Cdh1-anaphase-promoting complex targets Skp2 for destruction in transforming growth factor β-induced growth inhibition. Molecular and cellular biology 27, 2967 (2007)	N/A	3
Smad4	Cdc25a	True Positive	STRING	0.777	3
Wee1	Mad1l1	Indirect Affinity	F. Stegmeier et al., Anaphase initiation is regulated by antagonistic ubiquitination and deubiquitination activities. Nature 446, 876 (2007)	through Cdk1	3
Ccnb2	Ccnh	True Positive	STRING	0.815	4
Ccnd1	Cdc25a	True Positive	STRING	0.817	4
Ccnd1	E2f1	True Positive	STRING	0.989	4
Ccnd1	Orc1	Indirect Affinity	N. Ramachandran et al., Self-assembling protein microarrays. Science 305, 86 (2004)	through Orc4	4
Cdh1	Cdc25a	True Positive	STRING	0.288	4
Cdh1	Espl1	False Positive	N/A	N/A	4
Cdh1	Orc1	True Positive	A novel motif governs APC-dependent degradation of Drosophila ORC1 in vivo	N/A	4
Cdh1	Tfdp1	False Positive	N/A	N/A	4
Cdk4	Smc1a	True Positive	STRING	0.477	4
Cdk4	Wee1	True Positive	STRING	0.889	4
E2f4	Ccnh	True Positive	STRING	0.578	4
Pcna	Ccne1	True Positive	STRING	0.989	4
Pcna	Cdc25a	True Positive	STRING	0.972	4
Pcna	Cdc45	True Positive	STRING	0.988	4
Pcna	Cdk2	True Positive	STRING	0.999	4
Pcna	Cdkn2c	True Positive	STRING	0.535	4
Pcna	Mad2l1	True Positive	STRING	0.951	4
Pcna	Wee1	True Positive	STRING	0.528	4
Pttg1	Cdkn2b	False Positive	N/A	N/A	4
Rad21	Cdkn2b	False Positive	N/A	N/A	4
Rb1	Tfdp1	True Positive	STRING	0.999	4
Smad4	Smc3	False Positive	N/A	N/A	4
Zbtb17	Smc3	False Positive	N/A	N/A	4
Ccnd1	Ccne1	True Positive	STRING	0.919	5
Ccnh	Smc3	False Positive	N/A	N/A	5
Cdc14b	Cdc25a	True Positive	STRING	0.364	5
Cdc14b	E2f1	False Positive	N/A	N/A	5
Cdc45	Cdk2	True Positive	STRING	0.99	5
Cdc45	Dbf4	True Positive	STRING	0.996	5
Cdh1	Smc3	False Positive	N/A	N/A	5
Cdk2	Dbf4	True Positive	STRING	0.979	5
Cdk4	Cdk2	True Positive	STRING	0.981	5
Crebbp	Cdkn2b	True Positive	STRING	0.399	5
Mad1l1	Cdc25a	False Positive	N/A	N/A	5
Stag1	Smc1a	True Positive	STRING	0.997	5
Tfdp1	E2f1	True Positive	STRING	0.999	5
Bub3	Smc3	True Positive	STRING	0.93	6
Ccne1	Dbf4	True Positive	STRING	0.599	6
Cdc6	Dbf4	True Positive	STRING	0.99	6
Cdc6	Espl1	True Positive	STRING	0.842	6
Cdk4	Dbf4	True Positive	STRING	0.663	6
Cdkn2a	Smc3	False Positive	N/A	N/A	6
Mad1l1	Smc3	True Positive	STRING	0.931	6
Pcna	Espl1	False Positive	N/A	N/A	6
Smad4	Smc3	False Positive	N/A	N/A	6
Tfdp1	Smc3	False Positive	N/A	N/A	6
