# Supplementary material for: Time varying causal network reconstruction of a mouse cell cycle
Source: BMC Bioinformatics. 2019 May 29;20:294. doi: 10.1186/s12859-019-2895-1 (PMC6542064; doi:10.1186/s12859-019-2895-1)
Supplement: Supplementary file 4 — Complete list of interactions identified in reconstruction of G1 phase followed by S phase in the {1–24.5} hour interval. (XLSX 21 kb) [file 12859_2019_2895_MOESM4_ESM.xlsx]

## Sheet: Sheet1
Source Node	Target Node	Verification	Reference	Confidence Score	Target Node Lag
Abl1	Cdc14b	True positive	STRING	0.256	1
Abl1	Cdkn1a	True positive	STRING	0.512	1
Abl1	Gsk3b	False positive	N/A	N/A	1
Anapc1	Ccnd1	False positive	N/A	N/A	1
Bub1	Cdkn2d	False positive	N/A	N/A	1
Bub1	Espl1	True positive	STRING	0.989	1
Bub1	Smc1a	True positive	STRING	0.943	1
Bub1b	Cdc20	True positive	STRING	0.999	1
Bub1b	Cdc25b	True positive	STRING	0.568	1
Bub1b	Plk1	True positive	STRING	0.999	1
Bub3	Myc	False positive	N/A	N/A	1
Ccnb2	Cdc20	True positive	STRING	0.999	1
Ccnb2	Cdkn1a	True positive	STRING	0.929	1
Ccnb2	Cdkn2a	True positive	STRING	0.509	1
Ccnb2	Pttg1	True positive	STRING	0.722	1
Ccnd1	Anapc1	False positive	N/A	N/A	1
Ccnd1	E2f4	True positive	STRING	0.988	1
Ccnd1	Gadd45a	True positive	STRING	0.749	1
Ccnd1	Prkdc	False positive	N/A	N/A	1
Ccne1	Cdc45	True positive	STRING	0.972	1
Ccne1	Cdk2	True positive	STRING	0.999	1
Cdc25a	Sfn	True positive	STRING	0.774	1
Cdc25b	Bub1	True positive	STRING	0.531	1
Cdc25b	Dbf4	True positive	STRING	0.38	1
Cdc25b	Rad21	False positive	N/A	N/A	1
Cdc45	Cdk4	True positive	STRING	0.821	1
Cdc45	Chek1	True positive	STRING	0.998	1
Cdc45	Mad2l1	True positive	STRING	0.875	1
Cdc45	Pkmyt1	True positive	STRING	0.512	1
Cdc45	Smad4	False positive	N/A	N/A	1
Cdc6	Ccne1	True positive	STRING	0.996	1
Cdc6	Cdc25a	True positive	STRING	0.981	1
Cdc6	E2f1	True positive	STRING	0.976	1
Cdc6	Mcm3	True positive	STRING	0.999	1
Cdc6	Pcna	True positive	STRING	0.991	1
Cdc6	Prkdc	False positive	N/A	N/A	1
Cdc6	Skp2	True positive	STRING	0.802	1
Cdc7	Atm	True positive	STRING	0.578	1
Cdc7	Myc	False positive	N/A	N/A	1
Cdc7	Rbl1	True positive	STRING	0.39	1
Cdc7	Smad2	Indirect affinity	N. Shi, W.-B. Xie, S.-Y. Chen, Cell division cycle 7 is a novel regulator of transforming growth factor-β-induced smooth muscle cell differentiation. Journal of Biological Chemistry 287, 6860 (2012)	Throgh Smad3	1
Cdc7	Wee1	True positive	STRING	0.424	1
Cdh1	Cdk4	True positive	STRING	0.527	1
Cdh1	E2f4	True positive	STRING	0.236	1
Cdh1	Sfn	False positive	N/A	N/A	1
Cdk1	Cdc25b	True positive	STRING	0.999	1
Cdk1	Cdkn2a	True positive	N/A	N/A	1
Cdk1	Cdkn2c	True positive	STRING	0.747	1
Cdk1	Cdkn2d	True positive	STRING	0.715	1
Cdk1	Mdm2	True positive	N/A	N/A	1
Cdk1	Pttg1	True positive	STRING	0.933	1
Cdk2	Ccne1	True positive	STRING	0.999	1
Cdk2	Chek1	True positive	STRING	0.982	1
Cdk2	Smad2	True positive	STRING	0.968	1
Cdk4	Cdc7	True positive	STRING	0.794	1
Cdk4	Chek1	True positive	STRING	0.587	1
Cdk4	E2f4	True positive	STRING	0.988	1
Cdk4	Hdac2	True positive	STRING	0.769	1
Cdk4	Smad4	True positive	STRING	0.8	1
Cdk4	Tgfb1	True positive	M. E. Ewen, H. K. Sluss, L. L. Whitehouse, D. M. Livingston, TGFβ inhibition of Cdk4 synthesis is linked to cell cycle arrest. Cell 74, 1009 (1993)	N/A	1
Cdkn1a	Abl1	True positive	STRING	0.512	1
Cdkn1a	Cdc14b	False positive	N/A	N/A	1
Cdkn1b	Anapc1	True positive	STRING	0.902	1
Cdkn1b	Bub1	False positive	N/A	N/A	1
Cdkn1b	Mdm2	True positive	STRING	0.519	1
Cdkn1b	Rad21	False positive	N/A	N/A	1
Cdkn2a	Mad1l1	False positive	N/A	N/A	1
Cdkn2b	Ccnh	Indirect affinity	STRING	Through Cdkn1a	1
Cdkn2b	Cdc14b	False positive	N/A	N/A	1
Cdkn2b	Cdkn1a	True positive	STRING	0.992	1
Cdkn2b	Gsk3b	True positive	STRING	0.289	1
Cdkn2b	Prkdc	True positive	STRING	0.368	1
Cdkn2c	Abl1	True positive	STRING	0.24	1
Cdkn2c	Bub1	True positive	STRING	0.271	1
Cdkn2c	Cdk1	True positive	STRING	0.747	1
Cdkn2c	Cdkn1b	True positive	STRING	0.987	1
Cdkn2c	Chek1	True positive	STRING	0.268	1
Cdkn2c	Dbf4	False positive	N/A	N/A	1
Cdkn2c	Mad2l1	False positive	N/A	N/A	1
Cdkn2c	Myc	True positive	STRING	0.549	1
Cdkn2c	Rad21	True positive	STRING	0.229	1
Cdkn2c	Ttk	False positive	N/A	N/A	1
Cdkn2c	Wee1	True positive	STRING	0.416	1
Chek1	Trp53	True positive	STRING	0.999	1
Dbf4	Bub1b	True positive	STRING	0.628	1
Dbf4	Bub3	False positive	N/A	N/A	1
Dbf4	Cdc20	True positive	STRING	0.727	1
Dbf4	Cdc25b	True positive	STRING	0.38	1
Dbf4	Cdk1	True positive	STRING	0.86	1
Dbf4	Cdkn2c	False positive	N/A	N/A	1
E2f4	Atm	True positive	STRING	0.734	1
E2f4	Prkdc	True positive	STRING	0.4	1
E2f4	Smc1a	False positive	N/A	N/A	1
E2f4	Smc3	False positive	N/A	N/A	1
E2f4	Tfdp1	True positive	STRING	0.999	1
Espl1	Bub1	True positive	STRING	0.989	1
Espl1	Dbf4	True positive	STRING	0.398	1
Espl1	Mdm2	False positive	N/A	N/A	1
Espl1	Rad21	True positive	STRING	0.993	1
Espl1	Smc1a	True positive	STRING	0.988	1
Hdac2	Cdc7	False positive	N/A	N/A	1
Mad1l1	Bub3	True positive	STRING	0.991	1
Mad1l1	Cdk4	False positive	N/A	N/A	1
Mad1l1	Cdkn2c	False positive	N/A	N/A	1
Mad1l1	Smad4	Indirect affinity	STRING	Through Smad5	1
Mad1l1	Trp53	True positive	STRING	0.739	1
Mad2l1	Cdkn2c	False positive	N/A	N/A	1
Mad2l1	Espl1	True positive	STRING	0.988	1
Mcm3	Atm	True positive	STRING	0.792	1
Mcm3	Ccne1	True positive	STRING	0.793	1
Mcm3	Cdc25a	True positive	STRING	0.498	1
Mcm3	Cdk4	True positive	STRING	0.94	1
Mcm3	E2f1	True positive	STRING	0.892	1
Mcm3	Orc1	True positive	STRING	0.999	1
Mcm3	Tfdp1	True positive	STRING	0.846	1
Mcm3	Trp53	Indirect affinity	M. Scian et al., Wild-type p53 and p73 negatively regulate expression of proliferation related genes. Oncogene 27, 2583 (2008)	N/A	1
Myc	Cdkn2c	True positive	STRING	0.549	1
Myc	Smc1a	False positive	N/A	N/A	1
Orc1	Atm	False positive	N/A	N/A	1
Orc1	Cdc25a	True positive	STRING	0.949	1
Orc1	Cdk2	True positive	STRING	0.993	1
Orc1	Chek1	True positive	STRING	0.993	1
Orc1	E2f4	True positive	STRING	0.605	1
Orc1	Mcm3	True positive	STRING	0.999	1
Orc1	Sfn	False positive	N/A	N/A	1
Orc1	Smad2	False positive	N/A	N/A	1
Orc1	Smc3	False positive	N/A	N/A	1
Orc1	Trp53	True positive	STRING	0.592	1
Pcna	Ccne1	True positive	STRING	0.989	1
Pcna	Cdc25a	True positive	STRING	0.972	1
Pcna	Cdk2	True positive	STRING	0.999	1
Pcna	Skp2	True positive	STRING	0.638	1
Pcna	Smad2	True positive	STRING	0.773	1
Pkmyt1	Abl1	False positive	N/A	N/A	1
Pkmyt1	Cdk1	True positive	STRING	0.988	1
Pkmyt1	Cdkn2c	True positive	STRING	0.268	1
Pkmyt1	Mad1l1	False positive	N/A	N/A	1
Pkmyt1	Trp53	True positive	STRING	0.365	1
Prkdc	Cdc25a	True positive	STRING	0.5532	1
Rad21	Cdc20	True positive	STRING	0.965	1
Rb1	Cdkn1a	True positive	STRING	0.987	1
Rbl1	Smc3	Indirect affinity	STRING	Through Smc2	1
Rbl1	Tfdp1	True positive	STRING	0.999	1
Skp2	Atm	True positive	STRING	0.482	1
Skp2	Tfdp1	True positive	STRING	0.945	1
Smad2	Tfdp1	True positive	STRING	N/A	1
Smc1a	Bub3	True positive	STRING	0.936	1
Smc1a	Cdkn2c	False positive	N/A	N/A	1
Smc1a	Cdkn2d	False positive	N/A	N/A	1
Smc1a	Espl1	True positive	STRING	0.988	1
Smc1a	Myc	False positive	N/A	N/A	1
Stag1	Anapc1	False positive	N/A	N/A	1
Tgfb1	Cdk4	True positive	M. E. Ewen, H. K. Sluss, L. L. Whitehouse, D. M. Livingston, TGFβ inhibition of Cdk4 synthesis is linked to cell cycle arrest. Cell 74, 1009 (1993)	N/A	1
Tgfb1	Chek1	False positive	N/A	N/A	1
Tgfb1	Wee1	False positive	N/A	N/A	1
Trp53	Mad1l1	True positive	STRING	0.739	1
Ttk	Bub1	True positive	STRING	0.987	1
Ttk	Dbf4	True positive	STRING	0.579	1
Ttk	Mad2l1	True positive	STRING	0.993	1
Ttk	Mdm2	True positive	STRING	0.402	1
Ttk	Myc	False positive	N/A	N/A	1
Ttk	Rad21	False positive	N/A	N/A	1
Ttk	Smc1a	False positive	N/A	N/A	1
Wee1	Cdkn2c	True positive	STRING	0.416	1
Wee1	Chek1	True positive	STRING	0.969	1
Wee1	Dbf4	True positive	STRING	0.312	1
Wee1	Smc1a	True positive	STRING	0.276	1
Bub1	Plk1	True positive	STRING	0.999	2
Bub3	Cdkn1b	False positive	N/A	N/A	2
Ccnd1	Cdh1	True positive	STRING	0.853	2
Ccne1	Cdc7	True positive	STRING	0.637	2
Ccnh	Prkdc	False positive	N/A	N/A	2
Cdc25a	Cdk2	True positive	STRING	0.999	2
Cdc6	Cdk2	True positive	STRING	0.999	2
Cdc6	Pcna	True positive	STRING	0.991	2
Cdc7	Ttk	True positive	STRING	0.556	2
Cdh1	Gadd45a	False positive	N/A	N/A	2
Cdk1	Bub1b	True positive	STRING	0.999	2
Cdk1	Bub3	True positive	STRING	0.973	2
Cdk1	Cdc25b	True positive	STRING	0.999	2
Cdkn1a	Ccnh	True positive	STRING	0.924	2
Cdkn1b	Ccnd1	True positive	STRING	0.999	2
Cdkn1b	Cdc25b	True positive	STRING	0.576	2
Cdkn1b	Espl1	False positive	N/A	N/A	2
Cdkn2b	Pcna	True positive	STRING	0.551	2
Cdkn2b	Prkdc	True positive	STRING	0.368	2
Cdkn2c	Bub3	False positive	N/A	N/A	2
Cdkn2c	Cdc25b	True positive	STRING	0.272	2
Cdkn2c	Espl1	False positive	N/A	N/A	2
Cdkn2d	Bub3	False positive	N/A	N/A	2
Dbf4	Plk1	True positive	STRING	0.826	2
Dbf4	Pttg1	False positive	N/A	N/A	2
E2f1	Cdc45	True positive	STRING	0.943	2
E2f1	Cdk2	True positive	STRING	0.99	2
E2f4	Cdh1	True positive	STRING	0.236	2
Espl1	Cdc25b	True positive	STRING	0.411	2
Espl1	Cdk1	True positive	STRING	0.908	2
Espl1	Pttg1	True positive	STRING	0.996	2
Hdac2	Cdh1	True positive	STRING	0.822	2
Mad1l1	Bub3	True positive	STRING	0.999	2
Mad1l1	Cdh1	False positive	N/A	N/A	2
Mad2l1	Cdk1	True positive	STRING	0.999	2
Mad2l1	Espl1	True positive	STRING	0.988	2
Mcm3	Cdc45	True positive	STRING	0.999	2
Mdm2	Ccnh	True positive	N/A	N/A	2
Mdm2	Cdkn2b	True positive	STRING	0.993	2
Myc	Smc1a	False positive	N/A	N/A	2
Pcna	Cdk2	True positive	STRING	0.999	2
Pkmyt1	Ttk	True positive	STRING	0.417	2
Plk1	Cdc25b	True positive	STRING	0.992	2
Plk1	Pttg1	True positive	A. Bouchet et al., Identification of AREG and PLK1 pathway modulation as a potential key of the response of intracranial 9L tumor to microbeam radiation therapy. International Journal of Cancer 136, 2705 (2015)	N/A	2
Rbl1	Cdc7	True positive	STRING	0.39	2
Rbl1	Cdh1	False positive	N/A	N/A	2
Rbl1	Ttk	True positive	STRING	0.53	2
Sfn	Gadd45a	False positive	N/A	N/A	2
Sfn	Smc1a	False positive	N/A	N/A	2
Skp2	Cdc7	True positive	STRING	0.622	2
Smc3	Cdh1	False positive	N/A	N/A	2
Tgfb1	Sfn	False positive	N/A	N/A	2
Wee1	Cdk1	True positive	STRING	0.999	2
Wee1	Smc1a	True positive	STRING	0.276	2
Bub3	Mad1l1	True positive	STRING	0.999	3
Ccnb2	Cdkn2b	True positive	STRING	0.509	3
Cdc20	Ccnb2	True positive	STRING	0.999	3
Cdc25a	Hdac2	False positive	N/A	N/A	3
Cdc25b	Ccnb2	True positive	STRING	0.99	3
Cdc7	Bub3	True positive	M. Costanzo et al., The genetic landscape of a cell. science 327, 425 (2010)	N/A	3
Cdh1	Gadd45a	False positive	N/A	N/A	3
Cdkn2c	Smc1a	False positive	N/A	N/A	3
Cdkn2d	Cdkn1b	True positive	STRING	0.985	3
Chek1	Pkmyt1	True positive	STRING	0.721	3
Chek1	Smc1a	True positive	STRING	0.854	3
E2f4	Gadd45a	True positive	STRING	0.286	3
E2f4	Sfn	False positive	N/A	N/A	3
Espl1	Bub1b	True positive	STRING	0.997	3
Gadd45a	Cdkn2b	True positive	STRING	0.356	3
Mad2l1	Bub1b	True positive	STRING	0.999	3
Mad2l1	Smc1a	True positive	STRING	0.956	3
Pkmyt1	Bub3	Indirect affinity	STRING	Through Bub1	3
Pttg1	Cdkn2b	False positive	STRING	N/A	3
Rb1	Smc1a	False positive	N/A	N/A	3
Rbl1	Smc1a	False positive	N/A	N/A	3
Smad4	Sfn	False positive	N/A	N/A	3
Ttk	Cdk1	True positive	STRING	0.971	3
Wee1	Mad1l1	False positive	N/A	N/A	3
Atm	Mad1l1	True positive	C. Yang et al., ATM-mediated Mad1 Serine 214 phosphorylation regulates Mad1 dimerization and the spindle assembly checkpoint. Carcinogenesis, bgu087 (2014)		4
Atm	Pkmyt1	True positive	STRING	0.459	4
Cdc20	Ccnb2	True positive	STRING	0.999	4
Cdc25a	Hdac2	False positive	N/A	N/A	4
Cdc7	Bub3	True positive	M. Costanzo et al., The genetic landscape of a cell. science 327, 425 (2010)	N/A	4
Cdk1	Bub1b	True positive	STRING	0.999	4
Cdk4	Smc1a	True positive	STRING	0.477	4
Cdk4	Tgfb1	True positive	M. E. Ewen, H. K. Sluss, L. L. Whitehouse, D. M. Livingston, TGFβ inhibition of Cdk4 synthesis is linked to cell cycle arrest. Cell 74, 1009 (1993)	N/A	4
Cdkn1b	Gadd45a	True positive	STRING	0.782	4
Cdkn2b	Hdac2	True positive	STRING	0.372	4
Cdkn2d	Bub3	False positive	N/A	N/A	4
Cdkn2d	Cdk1	True positive	STRING	0.715	4
Dbf4	Ccnb2	True positive	STRING	0.748	4
E2f4	Gadd45a	True positive	STRING	0.286	4
Gadd45a	Bub3	False positive	N/A	N/A	4
Gadd45a	Mad1l1	False positive	N/A	N/A	4
Hdac2	Stag1	False positive	N/A	N/A	4
Mad1l1	Smc1a	True positive	STRING	0.924	4
Orc1	Pkmyt1	True positive	STRING	0.5	4
Pkmyt1	Cdkn1b	False positive	N/A	N/A	4
Smad4	Cdkn1b	True positive	STRING	0.838	4
Wee1	Cdk1	True positive	STRING	0.999	4
Ccnd1	Tgfb1	True positive	T. C. Ko, H. M. Sheng, D. Reisman, E. A. Thompson, R. D. Beauchamp, Transforming growth factor-beta 1 inhibits cyclin D1 expression in intestinal epithelial cells. Oncogene 10, 177 (1995).	N/A	5
Espl1	Ccnb2	True positive	STRING	0.883	5
Hdac2	Tgfb1	Indirect affinity	STRING	Through Hdac3	5
Rbl1	Bub3	Indirect affinity	STRING	Through Bub1	5
Rbl1	Cdk1	True positive	STRING	0.994	5
Tfdp1	Mad1l1	False positive	N/A	N/A	5
Cdk2	Cdk1	True positive	STRING	0.784	6
Espl1	Ccnb2	True positive	STRING	0.883	6
Rbl1	Cdk1	True positive	STRING	0.994	6
Rbl1	Mad1l1	False positive	N/A	N/A	6
Skp2	Mad1l1	False positive	N/A	N/A	6
Tfdp1	Mad1l1	False positive	N/A	N/A	6
Cdkn2d	Mad1l1	False positive	N/A	N/A	7
Pcna	Cdk1	True positive	STRING	0.999	7
Rbl1	Cdk1	True positive	STRING	0.994	7
Sfn	Mad1l1	False positive	N/A	N/A	7
Pcna	Cdk1	True positive	STRING	0.999	8
