# Supplementary material for: Time varying causal network reconstruction of a mouse cell cycle
Source: BMC Bioinformatics. 2019 May 29;20:294. doi: 10.1186/s12859-019-2895-1 (PMC6542064; doi:10.1186/s12859-019-2895-1)
Supplement: Supplementary file 5 — Complete list of interactions identified in reconstruction of the G1 and S phases followed by G2/M phases in the {1–28.5} hour interval. (XLSX 21 kb) [file 12859_2019_2895_MOESM5_ESM.xlsx]

## Sheet: Sheet1
Source Node	Target Node	Verification	Reference	Confidence Score	Target Node Lag
Abl1	Cdc14b	True Positive	STRING	0.256	1
Abl1	Cdkn1a	True Positive	STRING	0.512	1
Bub1	Smc1a	True Positive	STRING	0.943	1
Bub1b	Espl1	True Positive	STRING	0.997	1
Bub1b	Plk1	True Positive	STRING	0.999	1
Bub3	Cdkn2c	False Positive	N/A	N/A	1
Bub3	Wee1	True Positive	STRING	0.285	1
Ccnb2	Pttg1	True Positive	STRING	0.722	1
Ccnd1	Anapc1	False Positive	N/A	N/A	1
Ccnd1	E2f4	True Positive	STRING	0.988	1
Ccnd1	Prkdc	False Positive	N/A	N/A	1
Ccne1	Cdc45	True Positive	STRING	0.972	1
Ccne1	Cdk2	True Positive	STRING	0.999	1
Ccne1	Hdac2	True Positive	STRING	0.643	1
Ccne1	Trp53	True Positive	STRING	0.887	1
Ccnh	Abl1	False Positive	N/A	N/A	1
Cdc14b	Abl1	True Positive	STRING	0.256	1
Cdc25a	Ccne1	True Positive	STRING	0.997	1
Cdc25b	Dbf4	True Positive	STRING	0.38	1
Cdc25b	Plk1	True Positive	STRING	0.992	1
Cdc45	Cdc7	True Positive	STRING	0.997	1
Cdc45	Cdk4	True Positive	STRING	0.821	1
Cdc45	Pkmyt1	True Positive	STRING	0.512	1
Cdc6	Ccne1	True Positive	STRING	0.996	1
Cdc6	Cdc25a	True Positive	STRING	0.981	1
Cdc6	Cdk2	True Positive	STRING	0.999	1
Cdc6	Mcm3	True Positive	STRING	0.999	1
Cdc6	Pcna	True Positive	STRING	0.991	1
Cdc6	Prkdc	False Positive	N/A	N/A	1
Cdc6	Skp2	True Positive	STRING	0.802	1
Cdc7	Atm	True Positive	STRING	0.578	1
Cdc7	Rbl1	True Positive	STRING	0.39	1
Cdc7	Smad2	Indirect Affinity	N. Shi, W.-B. Xie, S.-Y. Chen, Cell division cycle 7 is a novel regulator of transforming growth factor-β-induced smooth muscle cell differentiation. Journal of Biological Chemistry 287, 6860 (2012).	N/A	1
Cdc7	Smc3	False Positive	N/A	N/A	1
Cdc7	Trp53	False Positive	N/A	N/A	1
Cdc7	Wee1	True Positive	STRING	0.424	1
Cdh1	Dbf4	True Positive	M. Yamada et al., ATR–Chk1–APC/CCdh1-dependent stabilization of Cdc7–ASK (Dbf4) kinase is required for DNA lesion bypass under replication stress. Genes & development 27, 2459 (2013).	N/A	1
Cdh1	E2f4	True Positive	STRING	0.236	1
Cdh1	Myc	True Positive	STRING	0.95	1
Cdk1	Bub1b	True Positive	STRING	0.999	1
Cdk1	Cdkn2c	True Positive	STRING	0.747	1
Cdk1	Espl1	True Positive	STRING	0.908	1
Cdk2	Smad2	True Positive	STRING	0.968	1
Cdk4	E2f4	True Positive	STRING	0.988	1
Cdk4	Hdac2	True Positive	STRING	0.769	1
Cdk4	Tgfb1	Indirect Affinity	T. C. Ko, H. M. Sheng, D. Reisman, E. A. Thompson, R. D. Beauchamp, Transforming growth factor-beta 1 inhibits cyclin D1 expression in intestinal epithelial cells. Oncogene 10, 177 (1995).	N/A	1
Cdkn1a	Abl1	True Positive	STRING	0.512	1
Cdkn1a	Prkdc	True Positive	STRING	0.862	1
Cdkn1b	Anapc1	True Positive	STRING	0.902	1
Cdkn1b	Bub1	False Positive	N/A	N/A	1
Cdkn1b	Dbf4	False Positive	N/A	N/A	1
Cdkn1b	Rad21	False Positive	N/A	N/A	1
Cdkn2a	Cdc14b	False Positive	N/A	N/A	1
Cdkn2b	Ccnh	False Positive	N/A	N/A	1
Cdkn2b	Cdc14b	False Positive	N/A	N/A	1
Cdkn2c	Bub1	True Positive	STRING	0.271	1
Cdkn2c	Cdkn1b	True Positive	STRING	0.987	1
Cdkn2c	Chek1	True Positive	STRING	0.268	1
Cdkn2c	Dbf4	False Positive	N/A	N/A	1
Cdkn2c	Mad2l1	False Positive	N/A	N/A	1
Cdkn2c	Myc	True Positive	STRING	0.549	1
Cdkn2c	Rad21	True Positive	STRING	0.229	1
Cdkn2c	Ttk	False Positive	N/A	N/A	1
Cdkn2c	Wee1	True Positive	STRING	0.416	1
Cdkn2d	Espl1	False Positive	N/A	N/A	1
Chek1	Mad2l1	True Positive	STRING	0.916	1
Dbf4	Bub1b	True Positive	STRING	0.628	1
Dbf4	Pttg1	False Positive	N/A	N/A	1
E2f1	Hdac2	True Positive	STRING	0.663	1
E2f1	Smad4	True Positive	STRING	0.415	1
E2f4	Atm	True Positive	STRING	0.734	1
E2f4	Prkdc	True Positive	STRING	0.4	1
E2f4	Smc1a	False Positive	N/A	N/A	1
E2f4	Smc3	False Positive	N/A	N/A	1
Espl1	Bub1	True Positive	STRING	0.989	1
Espl1	Dbf4	True Positive	STRING	0.398	1
Espl1	Mad2l1	True Positive	STRING	0.988	1
Hdac2	Cdc7	False Positive	N/A	N/A	1
Mad1l1	Cdh1	False Positive	N/A	N/A	1
Mad1l1	Cdkn2a	False Positive	N/A	N/A	1
Mad1l1	Myc	True Positive	B. Lüscher, MAD1 and its life as a MYC antagonist: an update. European journal of cell biology 91, 506 (2012).	N/A	1
Mad1l1	Smad4	Indirect Affinity	N. Hein, K. Jiang, C. Cornelissen, B. Lüscher, TGFβ1 enhances MAD1 expression and stimulates promoter-bound Pol II phosphorylation: basic functions of C/EBP, SP and SMAD3 transcription factors. BMC molecular biology 12, 9 (2011).	N/A	1
Mcm3	Atm	True Positive	STRING	0.792	1
Mcm3	Cdc25a	True Positive	STRING	0.498	1
Mcm3	Cdk4	True Positive	STRING	0.94	1
Mcm3	E2f1	True Positive	STRING	0.892	1
Mcm3	E2f4	True Positive	STRING	0.856	1
Mcm3	Orc1	True Positive	STRING	0.999	1
Mcm3	Tfdp1	True Positive	STRING	0.846	1
Mdm2	Rad21	False Positive	N/A	N/A	1
Myc	Bub1	False Positive	N/A	N/A	1
Myc	Smc1a	False Positive	N/A	N/A	1
Orc1	Cdc25a	True Positive	STRING	0.949	1
Orc1	Cdk4	True Positive	STRING	0.765	1
Orc1	Smc3	False Positive	N/A	N/A	1
Orc1	Trp53	True Positive	STRING	0.592	1
Pcna	Atm	True Positive	STRING	0.769	1
Pcna	Ccne1	True Positive	STRING	0.989	1
Pcna	Cdc25a	True Positive	STRING	0.972	1
Pcna	Cdk2	True Positive	STRING	0.999	1
Pcna	Skp2	True Positive	STRING	0.638	1
Pcna	Smad2	True Positive	STRING	0.773	1
Pkmyt1	Abl1	False Positive	N/A	N/A	1
Pkmyt1	Cdk1	True Positive	STRING	0.988	1
Pkmyt1	Cdkn2c	True Positive	STRING	0.268	1
Prkdc	Cdc25a	True Positive	STRING	0.553	1
Prkdc	Tfdp1	False Positive	N/A	N/A	1
Pttg1	Bub1	True Positive	STRING	0.559	1
Pttg1	Dbf4	False Positive	N/A	N/A	1
Pttg1	Myc	True Positive	STRING	0.724	1
Rbl1	Atm	True Positive	STRING	0.507	1
Rbl1	Stag1	False Positive	N/A	N/A	1
Rbl1	Tfdp1	True Positive	STRING	0.999	1
Skp2	Atm	True Positive	STRING	0.482	1
Skp2	Cdk2	True Positive	STRING	0.999	1
Skp2	Tfdp1	True Positive	STRING	0.945	1
Smad2	Tfdp1	True Positive	STRING	0.947	1
Smc1a	Cdkn2c	False Positive	N/A	N/A	1
Smc1a	Dbf4	False Positive	N/A	N/A	1
Smc1a	Myc	False Positive	N/A	N/A	1
Smc1a	Pttg1	False Positive	N/A	N/A	1
Stag1	Anapc1	True Positive	STRING	0.163	1
Tgfb1	Smc1a	False Positive	N/A	N/A	1
Tgfb1	Smc3	False Positive	N/A	N/A	1
Trp53	Cdk4	True Positive	STRING	0.979	1
Ttk	Bub1	True Positive	STRING	0.987	1
Ttk	Espl1	True Positive	STRING	0.724	1
Ttk	Mad2l1	True Positive	STRING	0.993	1
Ttk	Smc1a	False Positive	N/A	N/A	1
Wee1	Bub3	True Positive	STRING	0.285	1
Wee1	Cdk1	True Positive	STRING	0.999	1
Wee1	Cdkn2c	True Positive	STRING	0.416	1
Wee1	Espl1	True Positive	STRING	0.303	1
Abl1	Cdkn1a	True Positive	STRING	0.512	2
Atm	Cdc7	True Positive	STRING	0.578	2
Bub3	Cdh1	False Positive	N/A	N/A	2
Bub3	Cdkn1b	False Positive	N/A	N/A	2
Ccnd1	Cdh1	True Positive	STRING	0.853	2
Ccne1	Cdc7	True Positive	STRING	0.637	2
Ccnh	Prkdc	False Positive	N/A	N/A	2
Cdc20	Ccnd1	False Positive	N/A	N/A	2
Cdc20	Cdkn2a	True Positive	STRING	0.194	2
Cdc25a	Ccne1	True Positive	STRING	0.997	2
Cdc25a	Cdk2	True Positive	STRING	0.999	2
Cdc45	Ttk	True Positive	STRING	0.744	2
Cdc6	Ccne1	True Positive	STRING	0.996	2
Cdc6	Pcna	True Positive	STRING	0.991	2
Cdc7	Bub3	False Positive	N/A	N/A	2
Cdc7	Ttk	True Positive	STRING	0.556	2
Cdh1	Gadd45a	False Positive	N/A	N/A	2
Cdk1	Bub1b	True Positive	STRING	0.999	2
Cdk1	Cdc25b	True Positive	STRING	0.999	2
Cdkn1a	Abl1	True Positive	STRING	0.512	2
Cdkn1b	Rad21	False Positive	N/A	N/A	2
Cdkn2b	Pcna	True Positive	STRING	0.551	2
Cdkn2d	Abl1	False Positive	N/A	N/A	2
Cdkn2d	Cdkn1a	True Positive	STRING	0.978	2
Chek1	Mad2l1	True Positive	STRING	0.916	2
Dbf4	Pttg1	False Positive	N/A	N/A	2
E2f1	Chek1	True Positive	STRING	0.331	2
Espl1	Cdc25b	True Positive	STRING	0.411	2
Gsk3b	Prkdc	True Positive	STRING	0.543	2
Hdac2	Cdh1	True Positive	STRING	0.822	2
Mad1l1	Cdh1	False Positive	N/A	N/A	2
Mad1l1	Myc	True Positive	B. Lüscher, MAD1 and its life as a MYC antagonist: an update. European journal of cell biology 91, 506 (2012).	N/A	2
Mcm3	Cdc45	True Positive	STRING	0.999	2
Mcm3	Cdc7	True Positive	STRING	0.999	2
Mcm3	Chek1	True Positive	STRING	0.987	2
Mdm2	Ccnh	False Positive	N/A	N/A	2
Mdm2	Cdkn1a	True Positive	STRING	0.97	2
Myc	Cdkn1b	True Positive	STRING	0.99	2
Myc	Chek1	True Positive	W.-J. Wang et al., MYC regulation of CHK1 and CHK2 promotes radioresistance in a stem cell-like population of nasopharyngeal carcinoma cells. Cancer research 73, 1219 (2013).	N/A	2
Myc	Mad2l1	False Positive	N/A	N/A	2
Myc	Mdm2	True Positive	STRING	0.646	2
Orc1	Cdh1	False Positive	N/A	N/A	2
Pcna	Ccne1	True Positive	STRING	0.989	2
Pcna	Cdk2	True Positive	STRING	0.999	2
Pkmyt1	Mad1l1	False Positive	N/A	N/A	2
Pkmyt1	Myc	False Positive	N/A	N/A	2
Plk1	Ccnd1	False Positive	N/A	N/A	2
Plk1	Cdc20	True Positive	STRING	0.999	2
Plk1	Cdkn2a	True Positive	STRING	0.203	2
Plk1	Pttg1	True Positive	STRING	0.937	2
Prkdc	Cdh1	False Positive	N/A	N/A	2
Prkdc	Pcna	True Positive	STRING	0.694	2
Rbl1	Cdc7	True Positive	STRING	0.39	2
Smc3	Cdc7	False Positive	N/A	N/A	2
Tfdp1	Cdh1	False Positive	N/A	N/A	2
Tgfb1	Chek1	False Positive	N/A	N/A	2
Ttk	Bub1b	True Positive	STRING	0.942	2
Ttk	Cdk1	True Positive	STRING	0.971	2
Wee1	Bub3	True Positive	STRING	0.285	2
Wee1	Cdk1	True Positive	STRING	0.999	2
Abl1	Prkdc	True Positive	STRING	0.935	3
Bub1b	Cdc20	True Positive	STRING	0.999	3
Bub3	Cdkn2d	False Positive	N/A	N/A	3
Bub3	Mad1l1	True Positive	STRING	0.991	3
Ccnh	Cdkn2b	False Positive	N/A	N/A	3
Ccnh	Gsk3b	False Positive	N/A	N/A	3
Cdc14b	Abl1	True Positive	STRING	0.256	3
Cdc14b	Gsk3b	True Positive	STRING	0.256	3
Cdc14b	Prkdc	True Positive	STRING	0.253	3
Cdc20	Ccnb2	True Positive	STRING	0.999	3
Cdc25b	Ccnb2	True Positive	STRING	0.99	3
Cdc25b	Cdc20	True Positive	STRING	0.883	3
Cdc7	Cdk1	True Positive	STRING	0.961	3
Cdc7	Cdk4	True Positive	STRING	0.794	3
Cdc7	Mad2l1	True Positive	STRING	0.559	3
Cdh1	Gadd45a	False Positive	N/A	N/A	3
Cdk1	Bub1b	True Positive	STRING	0.999	3
Cdk4	Smc1a	True Positive	STRING	0.477	3
Cdkn1a	Ccnh	True Positive	STRING	0.924	3
Cdkn1b	Mad2l1	False Positive	N/A	N/A	3
Cdkn1b	Mdm2	True Positive	STRING	0.519	3
Cdkn1b	Rad21	False Positive	N/A	N/A	3
Cdkn2c	Rad21	True Positive	STRING	0.229	3
Cdkn2d	Cdkn1b	True Positive	STRING	0.985	3
Chek1	Mad2l1	True Positive	STRING	0.916	3
Crebbp	Ccnh	True Positive	STRING	0.247	3
E2f4	Gadd45a	True Positive	STRING	0.286	3
E2f4	Sfn	False Positive	N/A	N/A	3
Espl1	Smc1a	True Positive	STRING	0.988	3
Gadd45a	Mad1l1	False Positive	N/A	N/A	3
Hdac2	Cdk4	True Positive	STRING	0.769	3
Hdac2	Prkdc	False Positive	N/A	N/A	3
Hdac2	Sfn	False Positive	N/A	N/A	3
Mad2l1	Bub1b	True Positive	STRING	0.999	3
Orc1	Cdk4	True Positive	STRING	0.765	3
Orc1	Smc1a	False Positive	N/A	N/A	3
Pcna	Ccne1	True Positive	STRING	0.989	3
Pkmyt1	Mad1l1	False Positive	N/A	N/A	3
Rbl1	Cdkn2d	True Positive	STRING	0.604	3
Smad2	Cdk4	True Positive	STRING	0.772	3
Smc3	Cdk4	False Positive	N/A	N/A	3
Trp53	Mad1l1	True Positive	STRING	0.739	3
Ttk	Cdk1	True Positive	STRING	0.971	3
Ttk	Cdkn2d	False Positive	N/A	N/A	3
Wee1	Pkmyt1	False Positive	N/A	N/A	3
Anapc1	Mad1l1	False Positive	N/A	N/A	4
Atm	Ccne1	True Positive	STRING	0.635	4
Atm	Pkmyt1	True Positive	STRING	0.459	4
Bub1b	Cdc20	True Positive	STRING	0.999	4
Ccnb2	Gadd45a	True Positive	STRING	0.939	4
Ccnh	Abl1	False Positive	N/A	N/A	4
Ccnh	Gsk3b	False Positive	N/A	N/A	4
Ccnh	Prkdc	False Positive	N/A	N/A	4
Cdc20	Ccnb2	True Positive	STRING	0.999	4
Cdc25b	Cdc20	True Positive	STRING	0.883	4
Cdc45	Mad2l1	True Positive	STRING	0.875	4
Cdk1	Bub1b	True Positive	STRING	0.999	4
Cdkn2d	Abl1	False Positive	N/A	N/A	4
Chek1	Mad2l1	True Positive	STRING	0.916	4
Dbf4	Ccnb2	True Positive	STRING	0.748	4
E2f4	Gadd45a	True Positive	STRING	0.286	4
Gadd45a	Mad1l1	False Positive	N/A	N/A	4
Mad1l1	Cdkn1b	False Positive	N/A	N/A	4
Orc1	Pkmyt1	True Positive	STRING	0.5	4
Pkmyt1	Abl1	False Positive	N/A	N/A	4
Pkmyt1	Cdkn1b	False Positive	N/A	N/A	4
Pkmyt1	Mad2l1	True Positive	STRING	0.744	4
Rb1	Abl1	True Positive	STRING	0.997	4
Rb1	Gsk3b	False Positive	N/A	N/A	4
Rb1	Prkdc	False Positive	N/A	N/A	4
Sfn	Abl1	False Positive	N/A	N/A	4
Smad4	Cdkn1b	True Positive	STRING	0.838	4
Tgfb1	Gadd45a	False Positive	N/A	N/A	4
Abl1	Ccne1	True Positive	STRING	0.768	5
Anapc1	Mad1l1	False Positive	N/A	N/A	5
Cdc14b	Ccne1	False Positive	N/A	N/A	5
Cdh1	Smc1a	False Positive	N/A	N/A	5
Cdkn2b	Ccne1	True Positive	STRING	0.775	5
Chek1	Smc1a	True Positive	STRING	0.854	5
Crebbp	Gsk3b	False Positive	N/A	N/A	5
Espl1	Ccnb2	True Positive	STRING	0.883	5
Mad1l1	Cdkn1b	False Positive	N/A	N/A	5
Mdm2	Gsk3b	True Positive	STRING	0.674	5
Rad21	Cdc20	True Positive	STRING	0.965	5
Rad21	Cdkn2b	False Positive	N/A	N/A	5
Rad21	Gsk3b	False Positive	N/A	N/A	5
Rad21	Mad1l1	True Positive	STRING	0.912	5
Rb1	Gsk3b	False Positive	N/A	N/A	5
Rbl1	Cdk1	True Positive	STRING	0.994	5
Tfdp1	Cdk4	True Positive	STRING	0.991	5
Tfdp1	Mad1l1	False Positive	N/A	N/A	5
Wee1	Mad1l1	False Positive	N/A	N/A	5
Wee1	Smc1a	True Positive	STRING	0.276	5
Bub1b	Ccnb2	True Positive	STRING	0.941	6
Bub1b	Cdkn2b	False Positive	N/A	N/A	6
Cdc45	Cdk1	True Positive	STRING	0.995	6
Espl1	Ccnb2	True Positive	STRING	0.883	6
Mdm2	Cdkn2b	True Positive	STRING	0.993	6
Mdm2	Gsk3b	True Positive	STRING	0.674	6
Orc1	Smc1a	False Positive	N/A	N/A	6
Pcna	Cdk1	True Positive	STRING	0.999	6
Rad21	Cdkn2b	False Positive	N/A	N/A	6
Rad21	Gsk3b	False Positive	N/A	N/A	6
Rbl1	Cdk1	True Positive	STRING	0.994	6
Sfn	Gsk3b	True Positive	STRING	0.365	6
Smc1a	Cdkn2b	False Positive	N/A	N/A	6
Tfdp1	Cdk4	True Positive	STRING	0.991	6
Tgfb1	Gsk3b	True Positive	STRING	0.472	6
Bub3	Smc1a	True Positive	STRING	0.936	7
Ccnd1	Smc1a	False Positive	N/A	N/A	7
Cdc45	Cdk1	True Positive	STRING	0.995	7
Cdk1	Ccnb2	True Positive	STRING	0.999	7
Cdkn2d	Ccnb2	False Positive	N/A	N/A	7
Dbf4	Ccnb2	True Positive	STRING	0.748	7
Pcna	Cdk1	True Positive	STRING	0.999	7
Rbl1	Cdk1	True Positive	STRING	0.994	7
