# Supplementary material for: Time varying causal network reconstruction of a mouse cell cycle
Source: BMC Bioinformatics. 2019 May 29;20:294. doi: 10.1186/s12859-019-2895-1 (PMC6542064; doi:10.1186/s12859-019-2895-1)
Supplement: Supplementary file 6 — Complete list of interactions identified in reconstruction of the three networks incorporating transcription factors using data from the {1–14.5} hour, {1–24.5} hour and {1–28.5} hour intervals. (XLSX 25 kb) [file 12859_2019_2895_MOESM6_ESM.xlsx]

## Sheet:  G1 Phase
Source Node	Target Node	Verification
Abl1	Ccnh	False Positive
Abl1	Cdc14b	False Positive
Anapc1	Cdc14b	True Positive
Anapc1	Gsk3b	False Positive
Anapc1	Stag1	True Positive
Atm	Smad2	False Positive
Bub1	Bub1b	True Positive
Bub1	Dbf4	True Positive
Bub1	Smc1a	True Positive
Bub1b	Ccnb2	True Positive
Bub1b	Cdkn1b	False Positive
Bub1b	Smc1a	True Positive
Bub1b	Ttk	True Positive
Bub3	Cdc7	True Positive
Bub3	Hdac2	True Positive
Bub3	Trp53	True Positive
Ccnb2	Pttg1	True Positive
Ccne1	Cdc45	True Positive
Ccne1	Chek1	True Positive
Cdc20	Dbf4	True Positive
Cdc20	Rad21	True Positive
Cdc25a	Bub3	False Positive
Cdc25a	Hdac2	False Positive
Cdc25a	Skp2	True Positive
Cdc45	Bub1	True Positive
Cdc45	Cdc20	True Positive
Cdc45	Cdk1	True Positive
Cdc45	Chek1	True Positive
Cdc45	Dbf4	True Positive
Cdc45	Mad2l1	True Positive
Cdc45	Ttk	True Positive
Cdc6	Pcna	True Positive
Cdc7	Atm	True Positive
Cdc7	Cdkn2d	True Positive
Cdc7	Rbl1	True Positive
Cdk1	Bub1b	True Positive
Cdk1	Espl1	True Positive
Cdk1	Plk1	True Positive
Cdk1	Ttk	True Positive
Cdk2	Bub3	True Positive
Cdk2	Ccne1	True Positive
Cdk2	Cdc20	True Positive
Cdk2	Cdk1	True Positive
Cdk2	Mad1l1	True Positive
Cdk2	Plk1	True Positive
Cdk4	Cdkn1b	True Positive
Cdk4	Smad4	True Positive
Cdkn1b	E2f4	True Positive
Cdkn1b	Mdm2	True Positive
Cdkn2a	Anapc1	False Positive
Cdkn2a	Gsk3b	True Positive
Cdkn2b	Bub3	False Positive
Cdkn2b	Ccnd1	True Positive
Cdkn2b	Hdac2	True Positive
Cdkn2c	Ccnb2	True Positive
Cdkn2c	Pttg1	True Positive
Chek1	Dbf4	True Positive
Chek1	Sfn	True Positive
Dbf4	Cdkn2c	False Positive
E2f1	Chek1	True Positive
E2f1	Smc1a	False Positive
E2f1	Tgfb1	False Positive
E2f4	Mdm2	True Positive
Espl1	Bub1	True Positive
Espl1	Chek1	True Positive
Espl1	Dbf4	True Positive
Espl1	Mad2l1	True Positive
Espl1	Rad21	True Positive
Espl1	Smc1a	True Positive
Espl1	Ttk	True Positive
Gadd45a	E2f4	True Positive
Gadd45a	Mdm2	True Positive
Gadd45a	Myc	True Positive
Gadd45a	Rb1	False Positive
Gsk3b	Stag1	False Positive
Hdac2	Anapc1	True Positive
Hdac2	Gsk3b	False Positive
Hdac2	Tfdp1	True Positive
Mad1l1	Bub3	True Positive
Mad1l1	Cdk4	True Positive
Mad1l1	Hdac2	True Positive
Mad1l1	Smad4	False Positive
Mad1l1	Trp53	True Positive
Mad2l1	Cdk1	True Positive
Mad2l1	Cdkn2c	False Positive
Mad2l1	Pkmyt1	True Positive
Mcm3	Cdc6	True Positive
Mcm3	Cdc7	True Positive
Mcm3	E2f1	True Positive
Mcm3	Orc1	True Positive
Mdm2	Cdkn1a	True Positive
Myc	Trp53	True Positive
Orc1	Cdkn2d	True Positive
Orc1	Smc3	True Positive
Orc1	Wee1	True Positive
Pcna	Wee1	True Positive
Pkmyt1	Bub1	True Positive
Pkmyt1	Cdc20	True Positive
Pkmyt1	Cdkn2c	False Positive
Plk1	Bub1	True Positive
Plk1	Bub1b	True Positive
Plk1	Cdc25b	True Positive
Plk1	Rad21	True Positive
Plk1	Ttk	True Positive
Pttg1	Mdm2	True Positive
Rb1	Anapc1	False Positive
Rb1	Cdkn2a	True Positive
Sfn	Cdkn1b	True Positive
Sfn	E2f4	False Positive
Smad4	Cdkn1b	True Positive
Smc1a	Ccnb2	True Positive
Smc1a	Cdkn1b	False Positive
Stag1	Gsk3b	False Positive
Stag1	Prkdc	False Positive
Tgfb1	Prkdc	False Positive
Tgfb1	Smc1a	False Positive
Ttk	Bub1b	True Positive
Ttk	Dbf4	True Positive
Ttk	Mad2l1	True Positive
Wee1	Atm	True Positive
Wee1	Cdc25b	True Positive
Wee1	Chek1	True Positive
Wee1	Rad21	True Positive
Wee1	Smad2	False Positive
Zbtb17	E2f4	False Positive
Arntl	Cdkn1b	False Positive
Arntl	Prkdc	False Positive
Batf3	E2f4	False Positive
Brca1	Cdkn2c	True Positive
Brca1	Dbf4	True Positive
Brca1	Pkmyt1	True Positive
Cux1	Atm	False Positive
Cux1	Orc1	False Positive
Cux1	Rbl1	True Positive
Cux1	Smc3	True Positive
Cux1	Tfdp1	False Positive
Cux1	Tgfb1	False Positive
E2f7	Bub3	False Positive
E2f7	Ccne1	True Positive
E2f7	Cdc6	True Positive
E2f7	Cdk4	False Positive
E2f7	E2f1	True Positive
E2f7	Trp53	False Positive
Ets1	Mad1l1	False Positive
Foxm1	Cdc20	True Positive
Foxm1	Cdc25b	True Positive
Foxm1	Cdk1	True Positive
Foxm1	Dbf4	True Positive
Foxm1	Mad2l1	True Positive
Foxm1	Pkmyt1	True Positive
Foxm1	Smad4	True Positive
Foxo1	Anapc1	False Positive
Foxo1	Gsk3b	True Positive
Foxo1	Smad2	True Positive
Foxo1	Stag1	False Positive
Foxo1	Zbtb17	False Positive
Gabpb1	Abl1	False Positive
Gabpb1	Cdkn1a	False Positive
Klf4	Mdm2	True Positive
Klf4	Myc	True Positive
Nfatc1	Cdkn1a	False Positive
Nfkb1	Ccnd1	True Positive
Nfkb1	Mad1l1	False Positive
Notch1	Hdac2	True Positive
Rela	Abl1	True Positive
Rela	Anapc1	True Positive
Rela	Cdc14b	True Positive
Rela	Cdkn1a	True Positive
Rela	Cdkn2b	True Positive
Rela	Skp2	True Positive
Rela	Tfdp1	False Positive
Runx1	Hdac2	True Positive
Runx1	Prkdc	True Positive
Runx1	Stag1	True Positive
Runx1	Tgfb1	True Positive
Sox2	Ccnh	True Positive
Vdr	Anapc1	True Positive
Vdr	Cdkn2a	False Positive
Ccnh	Cdkn2b	True Positive
Ccnh	Myc	True Positive
Cdc25a	Mad1l1	False Positive
Cdc6	Ccne1	True Positive
Cdc6	Cdc45	True Positive
Cdc6	Cdk2	True Positive
Cdc6	E2f1	True Positive
Cdc6	Pkmyt1	True Positive
Cdk1	Bub1	True Positive
Cdk4	Cdc25a	True Positive
Cdkn2b	Gsk3b	True Positive
Cdkn2d	Mad1l1	False Positive
Espl1	Cdc45	True Positive
Espl1	Pkmyt1	True Positive
Hdac2	Cdkn2b	True Positive
Mad1l1	Ccnh	False Positive
Mad1l1	Cdh1	False Positive
Mcm3	Cdk4	True Positive
Orc1	Cdc25a	True Positive
Orc1	Cdc6	True Positive
Orc1	Cdc7	True Positive
Orc1	Mcm3	True Positive
Orc1	Skp2	True Positive
Pcna	Cdc25a	True Positive
Rb1	Gsk3b	False Positive
Rbl1	Cdc6	True Positive
Rbl1	Cdh1	False Positive
Rbl1	E2f1	True Positive
Rbl1	Pcna	True Positive
Skp2	Mad1l1	False Positive
Tgfb1	E2f4	False Positive
Trp53	Myc	True Positive
Arntl	E2f4	True Positive
Cebpb	Smad2	True Positive
Cux1	Cdc25a	True Positive
E2f7	Pcna	True Positive
Lef1	E2f4	True Positive
Notch1	Ccnh	False Positive
Prdm1	Smad4	False Positive
Rorb	Cdkn2a	False Positive
Rorb	Gsk3b	False Positive
Runx1	E2f4	True Positive
Abl1	Cdkn2b	True Positive
Abl1	Tfdp1	True Positive
Ccnd1	Mcm3	False Positive
Ccnd1	Smc3	False Positive
Cdc25a	Tfdp1	True Positive
Cdc6	Mad2l1	True Positive
Cdc6	Ttk	True Positive
Cdc7	Ccne1	True Positive
E2f4	Ccnh	True Positive
Mcm3	Ccne1	True Positive
Pkmyt1	Espl1	True Positive
Rbl1	Cdc25a	True Positive
Rbl1	Orc1	True Positive
Skp2	Smad2	False Positive
Skp2	Tfdp1	True Positive
Wee1	Mad1l1	False Positive
E2f7	Cdk2	False Positive
Ccnd1	Cdc25a	True Positive
Ccnd1	Orc1	False Positive
Ccne1	Mad2l1	True Positive
Cdc45	Wee1	True Positive
Cdk4	Smc3	False Positive
Cdk4	Tfdp1	True Positive
E2f1	Wee1	True Positive
Tgfb1	Ccnh	False Positive
Bub3	Cdkn2b	False Positive
Ccne1	Espl1	True Positive
Cdc6	Dbf4	True Positive
Cdc6	Espl1	True Positive
Mad1l1	Smc3	True Positive

## Sheet: S Phase
Source Node	Target Node	Verification
Abl1	Cdc14b	False Positive
Abl1	Cdkn1a	True Positive
Bub1	Cdkn2d	False Positive
Bub1	Espl1	True Positive
Bub1b	Cdc20	True Positive
Bub1b	Cdc25b	True Positive
Bub1b	Plk1	True Positive
Bub3	Myc	False Positive
Ccnb2	Cdc20	True Positive
Ccnb2	Cdkn1a	True Positive
Ccnb2	Cdkn2a	False Positive
Ccnb2	Pttg1	True Positive
Ccnd1	Anapc1	False Positive
Ccne1	Cdc45	True Positive
Ccne1	Cdk2	True Positive
Ccne1	Trp53	True Positive
Cdc25a	Sfn	True Positive
Cdc25b	Bub1	True Positive
Cdc25b	Dbf4	True Positive
Cdc25b	Rad21	False Positive
Cdc45	Pkmyt1	True Positive
Cdc45	Smad4	False Positive
Cdc6	Ccne1	True Positive
Cdc6	Cdc25a	True Positive
Cdc6	E2f1	True Positive
Cdc6	Mcm3	True Positive
Cdc6	Pcna	True Positive
Cdc6	Skp2	True Positive
Cdc7	Rbl1	True Positive
Cdc7	Smad2	False Positive
Cdc7	Wee1	True Positive
Cdh1	E2f4	False Positive
Cdh1	Sfn	False Positive
Cdk1	Bub3	True Positive
Cdk1	Cdc25b	True Positive
Cdk1	Cdkn2a	True Positive
Cdk1	Cdkn2c	False Positive
Cdk1	Cdkn2d	True Positive
Cdk1	Mdm2	True Positive
Cdk1	Pttg1	True Positive
Cdk2	Ccne1	True Positive
Cdk2	Chek1	True Positive
Cdk4	Chek1	True Positive
Cdk4	E2f4	True Positive
Cdk4	Hdac2	True Positive
Cdk4	Smad4	True Positive
Cdkn1a	Abl1	True Positive
Cdkn1a	Cdc14b	False Positive
Cdkn1b	Anapc1	True Positive
Cdkn1b	Bub1	False Positive
Cdkn1b	Mdm2	True Positive
Cdkn1b	Rad21	False Positive
Cdkn2b	Cdc14b	False Positive
Cdkn2b	Cdkn1a	True Positive
Cdkn2b	Gsk3b	True Positive
Cdkn2b	Prkdc	True Positive
Cdkn2c	Bub1	False Positive
Cdkn2c	Cdk1	False Positive
Cdkn2c	Cdkn1b	True Positive
Cdkn2c	Chek1	True Positive
Cdkn2c	Dbf4	False Positive
Cdkn2c	Mad2l1	False Positive
Cdkn2c	Myc	True Positive
Cdkn2c	Rad21	False Positive
Cdkn2c	Ttk	False Positive
Cdkn2c	Wee1	True Positive
Dbf4	Bub1b	True Positive
Dbf4	Cdc25b	True Positive
Dbf4	Cdk1	True Positive
E2f4	Atm	False Positive
E2f4	Smc3	True Positive
E2f4	Tfdp1	False Positive
Espl1	Bub1	True Positive
Espl1	Dbf4	True Positive
Espl1	Mad2l1	True Positive
Espl1	Mdm2	False Positive
Espl1	Rad21	True Positive
Espl1	Smc1a	True Positive
Mad1l1	Bub3	True Positive
Mad1l1	Cdk4	True Positive
Mad2l1	Cdkn2c	False Positive
Mad2l1	Espl1	True Positive
Mcm3	Atm	False Positive
Mcm3	Ccne1	True Positive
Mcm3	Cdc25a	True Positive
Mcm3	Cdk4	True Positive
Mcm3	E2f1	True Positive
Mcm3	Orc1	True Positive
Mcm3	Tfdp1	True Positive
Mcm3	Trp53	True Positive
Myc	Cdkn2c	True Positive
Myc	Smc1a	False Positive
Orc1	Cdc25a	True Positive
Orc1	Chek1	True Positive
Orc1	Mcm3	True Positive
Pcna	Ccne1	True Positive
Pcna	Cdc25a	True Positive
Pcna	Cdk2	True Positive
Pcna	Skp2	True Positive
Pcna	Smad2	True Positive
Pkmyt1	Abl1	False Positive
Pkmyt1	Cdk4	True Positive
Pkmyt1	Cdkn2c	False Positive
Pkmyt1	Smad4	False Positive
Pkmyt1	Trp53	False Positive
Prkdc	Cdc25a	True Positive
Rbl1	Tfdp1	True Positive
Sfn	E2f4	False Positive
Skp2	Atm	True Positive
Skp2	Tfdp1	True Positive
Smad2	Tfdp1	True Positive
Smc1a	Cdkn2c	False Positive
Smc1a	Cdkn2d	False Positive
Smc1a	Espl1	True Positive
Stag1	Anapc1	True Positive
Tgfb1	E2f4	False Positive
Tgfb1	Wee1	False Positive
Ttk	Bub1	True Positive
Ttk	Dbf4	True Positive
Ttk	Mad2l1	True Positive
Ttk	Mdm2	False Positive
Ttk	Myc	False Positive
Ttk	Rad21	True Positive
Ttk	Smc1a	True Positive
Wee1	Cdkn2c	True Positive
Wee1	Dbf4	True Positive
Wee1	Smc1a	True Positive
Arntl	Cdh1	False Positive
Arntl	Cdk4	False Positive
Arntl	Cdkn2c	False Positive
Arntl	Mad1l1	False Positive
Arntl	Myc	True Positive
Arntl	Trp53	True Positive
Brca1	Atm	True Positive
Brca1	Chek1	True Positive
Brca1	E2f4	True Positive
Brca1	Mad2l1	True Positive
Brca1	Rbl1	True Positive
Brca1	Smc3	True Positive
Brca1	Wee1	True Positive
Cebpb	Chek1	True Positive
Cebpb	Smad2	True Positive
Cux1	E2f4	False Positive
Cux1	Smc3	True Positive
E2f7	Cdc45	False Positive
E2f7	Cdk4	False Positive
E2f7	Pkmyt1	False Positive
E2f7	Trp53	False Positive
Foxo1	Cdk4	True Positive
Gabpb1	Abl1	False Positive
Gabpb1	Mdm2	False Positive
Klf4	Atm	False Positive
Klf4	Cdc7	True Positive
Klf4	Hdac2	False Positive
Klf4	Smad2	True Positive
Lef1	Ccnh	False Positive
Nfatc1	Smad2	False Positive
Nfatc1	Smad4	True Positive
Nfkb1	Cdk4	True Positive
Nfkb1	Smad4	False Positive
Nfkb1	Trp53	True Positive
Notch1	Ccnh	False Positive
Prdm1	Cdk4	False Positive
Rela	Anapc1	True Positive
Relb	Anapc1	True Positive
Rorb	Abl1	False Positive
Rorb	Cdkn1a	False Positive
Runx1	Atm	True Positive
Runx1	E2f4	True Positive
Runx1	Prkdc	True Positive
Runx1	Tfdp1	False Positive
Bub1	Plk1	True Positive
Bub3	Cdkn1b	False Positive
Ccne1	Cdc7	True Positive
Cdc25a	Cdk2	True Positive
Cdc6	Cdk2	True Positive
Cdc7	Ttk	True Positive
Cdk1	Bub1b	True Positive
Cdkn1b	Ccnd1	True Positive
Cdkn1b	Espl1	False Positive
Cdkn2b	Pcna	True Positive
Cdkn2c	Bub3	False Positive
Cdkn2c	Cdc25b	True Positive
Cdkn2c	Espl1	False Positive
Dbf4	Plk1	True Positive
Dbf4	Pttg1	True Positive
E2f1	Cdc45	True Positive
E2f1	Cdk2	True Positive
Espl1	Cdc25b	True Positive
Espl1	Pttg1	True Positive
Mad2l1	Cdk1	True Positive
Mcm3	Cdc45	True Positive
Mcm3	Cdk2	True Positive
Mdm2	Ccnh	False Positive
Mdm2	Cdkn2b	True Positive
Pkmyt1	Ttk	True Positive
Plk1	Cdc25b	True Positive
Plk1	Pttg1	True Positive
Rbl1	Cdc7	True Positive
Sfn	Gadd45a	True Positive
Skp2	Cdc7	True Positive
Tgfb1	Sfn	True Positive
Arntl	Bub3	False Positive
Brca1	Cdc7	True Positive
E2f7	Cdc7	False Positive
Foxm1	Bub1b	True Positive
Prdm1	Cdh1	False Positive
Relb	Ccnd1	False Positive
Rfx1	Ccnd1	False Positive
Rorb	Cdkn2b	False Positive
Cdc20	Ccnb2	True Positive
Cdc25a	Hdac2	False Positive
Cdc7	Bub3	True Positive
Cdkn2d	Cdkn1b	True Positive
Chek1	Pkmyt1	True Positive
Chek1	Smc1a	True Positive
E2f4	Gadd45a	True Positive
E2f4	Sfn	False Positive
Espl1	Bub1b	True Positive
Mad2l1	Bub1b	True Positive
Pkmyt1	Bub3	False Positive
Pttg1	Cdkn2b	False Positive
Rbl1	Smc1a	True Positive
Smad4	Sfn	True Positive
Smc1a	Cdk1	True Positive
Cebpb	Sfn	True Positive
Runx1	Tgfb1	True Positive
Atm	Mad1l1	False Positive
Atm	Pkmyt1	True Positive
Cdk4	Smc1a	True Positive
Cdkn1b	Gadd45a	True Positive
Dbf4	Ccnb2	True Positive
Mad1l1	Smc1a	True Positive
Orc1	Pkmyt1	True Positive
Pkmyt1	Cdkn1b	False Positive
Smad4	Cdkn1b	True Positive
Wee1	Cdk1	True Positive
Arntl	Smc1a	False Positive
Ccnd1	Tgfb1	True Positive
Espl1	Ccnb2	True Positive
Hdac2	Tgfb1	False Positive
Plk1	Ccnb2	True Positive
Rbl1	Bub3	False Positive
Rbl1	Cdk1	True Positive
Rbl1	Mad1l1	False Positive
Brca1	Bub3	True Positive
Cux1	Mad1l1	False Positive
Foxm1	Ccnb2	True Positive
Bub1b	Ccnb2	True Positive
Brca1	Cdk1	False Positive
E2f7	Cdk1	False Positive
Cdkn2d	Mad1l1	False Positive
Smc3	Mad1l1	True Positive
Cdc7	Cdk1	True Positive

## Sheet: G2-M Phases
Source Node	Target Node	Verification
Abl1	Cdc14b	False Positive
Abl1	Cdkn1a	True Positive
Bub1b	Espl1	True Positive
Bub1b	Plk1	True Positive
Bub3	Cdkn2c	False Positive
Bub3	Wee1	True Positive
Ccnb2	Pttg1	True Positive
Ccnd1	Anapc1	False Positive
Ccnd1	Tgfb1	True Positive
Ccne1	Cdc45	True Positive
Ccne1	Cdk2	True Positive
Ccne1	Hdac2	True Positive
Ccne1	Trp53	True Positive
Cdc25a	Ccne1	True Positive
Cdc25b	Dbf4	True Positive
Cdc25b	Plk1	True Positive
Cdc45	Pkmyt1	True Positive
Cdc6	Ccne1	True Positive
Cdc6	Cdc25a	True Positive
Cdc6	Cdk2	True Positive
Cdc6	Mcm3	True Positive
Cdc6	Pcna	True Positive
Cdc6	Prkdc	True Positive
Cdc6	Skp2	True Positive
Cdc7	Rbl1	True Positive
Cdc7	Smad2	False Positive
Cdc7	Wee1	True Positive
Cdh1	E2f4	False Positive
Cdh1	Myc	True Positive
Cdh1	Tgfb1	True Positive
Cdk1	Cdkn2c	False Positive
Cdk1	Espl1	True Positive
Cdk2	Smad2	True Positive
Cdk4	Hdac2	True Positive
Cdk4	Tgfb1	False Positive
Cdkn1a	Abl1	True Positive
Cdkn1a	Prkdc	True Positive
Cdkn1b	Anapc1	True Positive
Cdkn1b	Bub1	False Positive
Cdkn1b	Rad21	False Positive
Cdkn2b	Ccnh	True Positive
Cdkn2b	Cdc14b	False Positive
Cdkn2c	Bub1	False Positive
Cdkn2c	Cdkn1b	True Positive
Cdkn2c	Chek1	True Positive
Cdkn2c	Dbf4	False Positive
Cdkn2c	Mad2l1	False Positive
Cdkn2c	Myc	True Positive
Cdkn2c	Rad21	False Positive
Cdkn2c	Ttk	False Positive
Cdkn2c	Wee1	True Positive
Cdkn2d	Espl1	False Positive
Chek1	Mad2l1	True Positive
Dbf4	Pttg1	False Positive
E2f1	Tgfb1	False Positive
E2f4	Smc3	True Positive
E2f4	Tgfb1	False Positive
Espl1	Bub1	True Positive
Espl1	Dbf4	True Positive
Mad1l1	Cdkn2a	False Positive
Mad1l1	Myc	False Positive
Mad1l1	Smad4	False Positive
Mcm3	Cdc25a	True Positive
Mcm3	E2f1	True Positive
Mcm3	Orc1	True Positive
Mcm3	Tfdp1	True Positive
Mcm3	Trp53	True Positive
Mdm2	Rad21	False Positive
Myc	Smc1a	False Positive
Orc1	Cdc25a	True Positive
Orc1	Tgfb1	False Positive
Pcna	Atm	True Positive
Pcna	Ccne1	True Positive
Pcna	Cdc25a	True Positive
Pcna	Cdk2	True Positive
Pcna	Skp2	True Positive
Pcna	Smad2	True Positive
Pkmyt1	Cdkn2c	False Positive
Prkdc	Atm	True Positive
Prkdc	Cdc25a	True Positive
Prkdc	Tfdp1	False Positive
Pttg1	Bub1	True Positive
Pttg1	Myc	True Positive
Rbl1	Stag1	True Positive
Rbl1	Tfdp1	True Positive
Skp2	Atm	True Positive
Skp2	Cdk2	True Positive
Skp2	Smad2	False Positive
Skp2	Tfdp1	True Positive
Smad2	Tfdp1	True Positive
Smc1a	Cdkn2c	False Positive
Smc1a	Dbf4	False Positive
Smc1a	Pttg1	True Positive
Stag1	Anapc1	True Positive
Tgfb1	E2f4	False Positive
Tgfb1	Smc1a	False Positive
Trp53	Cdk4	True Positive
Ttk	Bub1	True Positive
Ttk	Espl1	True Positive
Ttk	Mad2l1	True Positive
Ttk	Smc1a	True Positive
Wee1	Bub3	True Positive
Wee1	Cdk1	True Positive
Wee1	Cdkn2c	True Positive
Wee1	Espl1	True Positive
Arntl	Cdh1	True Positive
Arntl	Mad1l1	False Positive
Arntl	Smc1a	False Positive
Brca1	Atm	True Positive
Brca1	Rb1	True Positive
Brca1	Rbl1	True Positive
Brca1	Smc3	True Positive
Brca1	Ttk	True Positive
Brca1	Wee1	True Positive
Cebpb	Atm	True Positive
Cebpb	Smad2	True Positive
Cebpb	Wee1	True Positive
Cux1	Anapc1	False Positive
Cux1	E2f4	False Positive
Cux1	Smc3	True Positive
Cux1	Tgfb1	False Positive
Cux1	Wee1	True Positive
E2f7	Bub3	False Positive
E2f7	Cdk4	False Positive
E2f7	Cdkn2c	False Positive
E2f7	Pkmyt1	False Positive
E2f7	Trp53	True Positive
Ets1	Smad2	True Positive
Foxm1	Bub1	True Positive
Foxm1	Cdkn2c	True Positive
Foxm1	Mad2l1	True Positive
Klf4	Atm	False Positive
Klf4	Cdc7	True Positive
Klf4	Hdac2	False Positive
Klf4	Tfdp1	False Positive
Lef1	Ccnh	False Positive
Nfatc1	Smad2	False Positive
Nfkb1	Trp53	True Positive
Rela	Anapc1	True Positive
Rela	Tfdp1	False Positive
Relb	Anapc1	True Positive
Runx1	Atm	True Positive
Runx1	Cdc25a	True Positive
Runx1	E2f4	True Positive
Runx1	Orc1	False Positive
Runx1	Prkdc	True Positive
Runx1	Stag1	True Positive
Runx1	Tgfb1	True Positive
Vdr	Anapc1	True Positive
Bub3	Cdkn1b	False Positive
Ccnd1	Cdh1	True Positive
Ccne1	Cdc7	True Positive
Cdc20	Cdkn2a	True Positive
Cdc25a	Cdk2	True Positive
Cdc45	Ttk	True Positive
Cdc7	Bub3	True Positive
Cdc7	Ttk	True Positive
Cdh1	Gadd45a	False Positive
Cdk1	Bub1b	True Positive
Cdk1	Cdc25b	True Positive
Cdk4	Myc	True Positive
Cdkn2b	Pcna	True Positive
Cdkn2d	Bub3	False Positive
Cdkn2d	Cdkn1a	True Positive
Dbf4	Pttg1	True Positive
E2f1	Chek1	True Positive
Espl1	Cdc25b	True Positive
Mcm3	Cdc7	True Positive
Mcm3	Chek1	True Positive
Mdm2	Cdkn1a	True Positive
Myc	Cdkn1b	True Positive
Myc	Chek1	True Positive
Myc	Mad2l1	False Positive
Myc	Mdm2	True Positive
Pkmyt1	Mad1l1	False Positive
Pkmyt1	Myc	False Positive
Plk1	Cdc20	True Positive
Plk1	Cdkn2a	True Positive
Plk1	Pttg1	True Positive
Prkdc	Pcna	True Positive
Tgfb1	Chek1	False Positive
Arntl	Myc	True Positive
Brca1	Cdc7	True Positive
E2f7	Cdc7	False Positive
E2f7	Chek1	True Positive
Notch1	Ccnh	False Positive
Prdm1	Cdh1	False Positive
Rorb	Cdkn1a	False Positive
Rorb	Cdkn2b	False Positive
Abl1	Prkdc	True Positive
Bub1b	Cdc20	True Positive
Bub3	Cdkn2d	False Positive
Bub3	Mad1l1	True Positive
Cdc25b	Cdc20	True Positive
Cdc7	Mad2l1	True Positive
Cdk4	Smc1a	True Positive
Cdkn1b	Mad2l1	False Positive
Cdkn1b	Mdm2	True Positive
Cdkn2d	Cdkn1b	True Positive
E2f4	Gadd45a	True Positive
E2f4	Sfn	False Positive
Hdac2	Cdk4	True Positive
Hdac2	Sfn	False Positive
Rbl1	Cdkn2d	True Positive
Smad2	Cdk4	True Positive
Ttk	Cdk1	True Positive
Ttk	Cdkn2d	False Positive
Cux1	Smc1a	False Positive
Foxm1	Smc1a	False Positive
Prdm1	Cdk4	False Positive
Rfx1	Mad1l1	False Positive
Rorb	Gsk3b	False Positive
Atm	Pkmyt1	True Positive
Dbf4	Ccnb2	True Positive
Mad1l1	Cdkn1b	False Positive
Orc1	Pkmyt1	True Positive
Pkmyt1	Cdkn1b	False Positive
Pkmyt1	Mad2l1	True Positive
Smad4	Cdkn1b	True Positive
Tgfb1	Gadd45a	False Positive
Brca1	Pkmyt1	True Positive
Gabpb1	Prkdc	False Positive
Notch1	Prkdc	False Positive
Sox2	Gsk3b	True Positive
Cdc25b	Ccnb2	True Positive
Cdh1	Smc1a	False Positive
Chek1	Smc1a	True Positive
Espl1	Ccnb2	True Positive
Mdm2	Gsk3b	True Positive
Rad21	Cdc20	True Positive
Rad21	Cdkn2b	False Positive
Rb1	Gsk3b	False Positive
Rbl1	Cdk1	True Positive
Tfdp1	Cdk4	True Positive
Tfdp1	Mad1l1	False Positive
Wee1	Mad1l1	False Positive
E2f7	Cdk1	False Positive
Foxm1	Ccnb2	True Positive
Bub1b	Ccnb2	True Positive
Bub1b	Cdkn2b	False Positive
Cdc7	Cdk1	True Positive
Brca1	Cdk1	False Positive
Cux1	Cdk4	False Positive
Cdk1	Ccnb2	True Positive
Cdkn2d	Ccnb2	True Positive
